# Supplementary material for: Identification of Null Alleles and Deletions from SNP Genotypes for an Intercross Between Domestic and Wild Chickens
Source: G3 (Bethesda). 2013 Aug 1;3(8):1253–60. doi: 10.1534/g3.113.006643 (PMC3737165; doi:10.1534/g3.113.006643)
Supplement: Supporting Information [file supp_g3.113.006643_FileS1.zip]

Archive with 6 entries (6 files):
- FileS1/first_marker_per_chromosome.txt
- FileS1/genotypes.txt
- FileS1/intensity_data_region_2.txt
- FileS1/intensity_data_region_3.txt
- FileS1/intensity_data_region_4.txt
- FileS1/pedigree.txt
