# Supplementary material for: Identification of Null Alleles and Deletions from SNP Genotypes for an Intercross Between Domestic and Wild Chickens
Source: G3 (Bethesda). 2013 Aug 1;3(8):1253–60. doi: 10.1534/g3.113.006643 (PMC3737165; doi:10.1534/g3.113.006643)
Supplement: Supporting Information [file supp_g3.113.006643_FileS1.zip › FileS1/first_marker_per_chromosome.txt]

1
1927
3032
4192
4842
5297
5686
6095
6406
6705
6946
7185
7412
7605
7764
7918
7929
8228
8502
8763
9122
9326
9411
9534
9730
9773
9899
10025
