# Supplementary material for: Identification of Null Alleles and Deletions from SNP Genotypes for an Intercross Between Domestic and Wild Chickens
Source: G3 (Bethesda). 2013 Aug 1;3(8):1253–60. doi: 10.1534/g3.113.006643 (PMC3737165; doi:10.1534/g3.113.006643)
Supplement: Supporting Information [file supp_g3.113.006643_FileS1.zip › FileS1/genotypes.txt]

id rs14688805 rs14688751 rbl449 rbl438 rbl4156 rs15026849 rbl4051 rbl3793 rs15012882 rs14080307 rs15013053 rs14080512 rs13778682 rs15013248 rs15013385 rs13778825 rs15013702 rs15745186 rs14081598 rbl5089 rs15187586 rs14789713 rs15186966 rs13824683 rs13824562 rs14789223 rs14789022 rbl4976 rs14788878 rs15185347 rs14788726 rs14788524 rs13823450 rbl4966 rs15184704 rbl2312 rs16080564 rs14699268 rbl2754 rbl2657 rbl2735 rbl2721 rs16716510 rs16691074 rbl1371 rbl1681 rs13621896 rs13827370 rs15191610 rs13827282 rs14791318 rs13827143 rs13827101 rs14791165 rs14791163 rs14791031 rs13826836 rs14790945 rs13826562 rbl1652 rs13826521 rs13621730 rbl1675 rs13826419 rbl4462 rbl2773 rs14716021 rbl2811 rs16718718 rs16696147 rbl4026 rbl5048 rs13826338 rs13826119 rs13826019 rbl4319 rs13825795 rs15188718 rs13825687 rs13825551 rs13825534 rs13825439 rs13825373 rs14790059 rs14789989 rs14789970 rs14789940 rs13834547 rs15203656 rs13834451 rs14797198 rs13715082 rs13715070 rs15203129 rs14797025 rs14796935 rs13833945 rs15202673 rs13715018 rs13833802 rs14796720 rs14796668 rs15202187 rs14796598 rs13833397 rbl4649 rs14796399 rs14796304 rs14796150 rs13832838 rs15200594 rs14795838 rs13832402 rs13832184 rs15199323 rs14795085 rs14794942 rs13831575 rs13831318 rs15198182 rs14794386 rs14794063 rs14793763 rs13830343 rs13830143 rs15196487 rs13829775 rs14792896 rs15194859 rs14792587 rs13828991 rs15193976 rs14714767 rbl3339 rs14792490 rs14792353 rbl3164 rs14792286 rbl1258 rbl1410 rs13828448 rs13828303 rs15192953 rs14792100 rs14792064 rs13827931 rs14791775 rs13827754 rs14791652 rs15192112 rs13827640 rs13827618 rs14791532 rbl1376 rs13834673 rs14797469 rs13834796 rs14797516 rs15204246 rs13834932 rs13835022 rs14797607 rs15204789 rs14797748 rs13835287 rs13835308 rs13835384 rs13799051 rs14797963 rs14798018 rs15205693 rs14707323 rbl1052 rbl4658 rs16700378 rs13835736 rbl1434 rbl3118 rbl3585 rbl1146 rs14798199 rs15206046 rs14798314 rs13836249 rs14798417 rs14798473 rs13836456 rbl5000 rs13836571 rs15206987 rs14798895 rs15207592 rs13837144 rs15208017 rs14799248 rs13837741 rs13837936 rs13746405 rs13838419 rs13838633 rs14799859 rs14799940 rs13838947 rs15210715 rs13839342 rs13839372 rs15211386 rs13839639 rs14800758 rs13840067 rs14800928 rs13840464 rs13840488 rs13840672 rs14801427 rs14801443 rs13747314 rs13841026 rs15214395 rs13841164 rs13841474 rs13747538 rs15215284 rs13841828 rs13747686 rs14802885 rs13842237 rs13842441 rs13747869 rs13842499 rs14803499 rs15217888 rs13748040 rs14803813 rs14803977 rs15218822 rs14804265 rs15219648 rs13843952 rs14804776 rs13844181 rs13844501 rs14805297 rs15222519 rs13845102 rs15222979 rs14805816 rs14806006 rs13749003 rs13749095 rs14806488 rs13845970 rs13846082 rs13846083 rs14806607 rs14806608 rs13846102 rs14806646 rs14806648 rs13846111 rs13846122 rs13846130 rs14806694 rs14806703 rs14806722 rs14806728 rs13846196 rs13749376 rs13846205 rs13749378 rs13846206 rs13846221 rs13846236 rs13846242 rs13846248 rs15225888 rs15225889 rs14806823 rs13846394 rs13846395 rs14806829 rs14806835 rs14806841 rs14806853 rs13846427 rs13846428 rs13846456 rs14806867 rs13749468 rs15226148 rs14806956 rs14806960 rs13749476 rs13846566 rs14806981 rs13846583 rs14807010 rs13846630 rs14807025 rs13846654 rs14807032 rs13846655 rs14807069 rs13846688 rs13846700 rs13846729 rs13846730 rs14807117 rs14807140 rs13846748 rs13846784 rs13749541 rs13846816 rs13846818 rs14807182 rs14807183 rs13846834 rs13846862 rs14807238 rs13846899 rs13846915 rs14807253 rs14807281 rs13749609 rs13846964 rs14807321 rs13749627 rs14807344 rs13847025 rs13847029 rs14807375 rs14807378 rs13749672 rs14807444 rs14807445 rs14807471 rs13749685 rs14807507 rs14807511 rs14807513 rs14807517 rs13847174 rs14807526 rs14807528 rs14807539 rs14807540 rs13847221 rs14807542 rs13847243 rs13847272 rs14807572 rs14807581 rs14807584 rs14807585 rs14807586 rs13847280 rs13847466 rs13847497 rs14807694 rs14807696 rs13749814 rs13847533 rs13847534 rs13847538 rs14807739 rs14807741 rs14807742 rs13847541 rs13847551 rs13847554 rs14807763 rs14807766 rs14807770 rs13847556 rs14807784 rs13847569 rs13847594 rs14807845 rs14807846 rs14807848 rs14807849 rs14807850 rs14807906 rs14807915 rs13847641 rs13847645 rs14807952 rs14807953 rs14807980 rs13847727 rs15228615 rs14808085 rs13847756 rs13749932 rs13847774 rs14808110 rs13847781 rs10728163 rs14808139 rs13847812 rs13847813 rs14808152 rs14808160 rs13847837 rs13847842 rs13847858 rs14808161 rs14808162 rs14808163 rs13847866 rs13847890 rs13847897 rs13847898 rs13847934 rs13847935 rs13847947 rs14808231 rs13847948 rs13749993 rs13847963 rs13847967 rs13847968 rs14808248 rs14808252 rs14808254 rs13847990 rs13848013 rs14808278 rs14808291 rs14808292 rs13848046 rs14808301 rs13848063 rs14808321 rs14808324 rs13848089 rs14808359 rs14808369 rs14808373 rs14808379 rs14808383 rs13750065 rs13848251 rs14808446 rs14808450 rs14808452 rs13848262 rs14808484 rs14808488 rs13848314 rs13848343 rs14808508 rs13848355 rs13848357 rs13750123 rs14808541 rs13848358 rs13848360 rs13848382 rs14808570 rs14808583 rs14808611 rs15229887 rs13848440 rs14808623 rs14808634 rs13848457 rs14808638 rs13848461 rs13750189 rs14808703 rs14808709 rs13848512 rs13848513 rs13848519 rs14808747 rs13848540 rs13750205 rs13750207 rs13848555 rs14808774 rs13750216 rs13848564 rs13848578 rs13848579 rs13848583 rs14808804 rs13848607 rs13848611 rs13848612 rs14808853 rs14808857 rs14808859 rs13848644 rs13848659 rs13848685 rs13848690 rs13848691 rs13848694 rs14808928 rs13848729 rs13848730 rs13750270 rs14808942 rs14808943 rs14808948 rs13848763 rs14809013 rs13750293 rs14809025 rs13848816 rs13848819 rs13848829 rs13750314 rs14809055 rs13848853 rs14809067 rs13848950 rs14809104 rs14809106 rs14809109 rs13848997 rs14809125 rs13849026 rs14809162 rs13849096 rs13849097 rs13849102 rs13849129 rs13849130 rs13849133 rs13849144 rs13849148 rs13849149 rs13849153 rs14809223 rs14809238 rs13849177 rs13849182 rs14809249 rs14809252 rs13849199 rs14809284 rs14809286 rs14809313 rs13849232 rs14809325 rs13849245 rs14809335 rs14809342 rs13750439 rs13849319 rs14809382 rs13750446 rs13849333 rs13849381 rs10722387 rs14809412 rs14809413 rs14809414 rs13750468 rs14809430 rs13849430 rs13849443 rs14809454 rs14809473 rs14809475 rs13849513 rs13750517 rs13849524 rs13849553 rs14809563 rs13849579 rs13849580 rs14809585 rs14809589 rs13849594 rs14809591 rs13750559 rs13849602 rs13849603 rs14809604 rs13849614 rs13849615 rs13849647 rs14809622 rs14809643 rs13750619 rs14809644 rs14809647 rs14809653 rs13849722 rs14809683 rs14809725 rs13849774 rs13849822 rs13849823 rs14809764 rs13849831 rs14809799 rs13849839 rs14809815 rs14809824 rs14809825 rs14809838 rs14809840 rs13750676 rs13750678 rs13849877 rs13849878 rs13849888 rs14809851 rs13849894 rs13849896 rs13849900 rs14809865 rs13849912 rs13849914 rs13750706 rs13849944 rs13849993 rs14809935 rs14809936 rs14809941 rs13850029 rs14809950 rs13850034 rs14809980 rs13850069 rs14809987 rs14809989 rs14810075 rs15233810 rs14810568 rs15234281 rs14810855 rs13851198 rs14811108 rs13851434 rs14811425 rs15236245 rs15236615 rs13751607 rs15237483 rs14811858 rs14811927 rs13852425 rs15238298 rs13751809 rs14812388 rs15239304 rs14812548 rs15239858 rs13853446 rs13752160 rs14813100 rs14813432 rs13854294 rs15242090 rs14813719 rs14813905 rs13752704 rs13752723 rs14814275 rs13855365 rs15244146 rs13855573 rs15244589 rs14814753 rs14815055 rs13856194 rs14815451 rs13856479 rs13856561 rs13856724 rs14815854 rs14815974 rs15246985 rs14816028 rs14816068 rs14816090 rs13857319 rs14816173 rs13857335 rs15247379 rs13857390 rs13857501 rs13857618 rs14816387 rs14816490 rs14816632 rs13858048 rs13858146 rs14816757 rs14817017 rs13858474 rs13650376 rs13858621 rs14817494 rs14817581 rs14817663 rs13859171 rs15250888 rs15250987 rs13859424 rs15251381 rs13859565 rs14818206 rs15252582 rs13860416 rs14818658 rs13651093 rs13860875 rs14819044 rs13860963 rs14819275 rs14819456 rs13651318 rs13861539 rs15256686 rs13651485 rs14820322 rs14820329 rs14820341 rs14820353 rs13651574 rs14820377 rs14820384 rs14820396 rs14820410 rs14820415 rs13862264 rs14820422 rs14820435 rs14820437 rs14820446 rs14820449 rs13862329 rs13651622 rs14820470 rs13651632 rs14820491 rs14820494 rs13862449 rs14820502 rs13651642 rs13651662 rs14820543 rs13651664 rs14820558 rs14820562 rs14820576 rs14820589 rs14820594 rs13862573 rs14820615 rs14820636 rs14820648 rs13862643 rs14820675 rs14820686 rs13651731 rs14820705 rs14820716 rs14820730 rs14820734 rs13862752 rs14820749 rs14820757 rs13651779 rs14820780 rs3137408 rs14820793 rs14820798 rs14820818 rs14820826 rs14820832 rs14820850 rs14820872 rs14820886 rs14820899 rs14820901 rs14820919 rs14820925 rs14820949 rs14820988 rs14821000 rs14821008 rs14821026 rs14821041 rs13651852 rs14821066 rs13863029 rs13863042 rs13651870 rs13651872 rs14821129 rs14821141 rs14821178 rs13651900 rs14821195 rs13863167 rs14821222 rs14821231 rs13863210 rs14821236 rs14821266 rs14821279 rs14821311 rs14821318 rs14821320 rs14821332 rbl1532 rs14821339 rs14821345 rs14821366 rs14821383 rs13651949 rs13863502 rs13863783 rs13864066 rs13864388 rs15261673 rs13864604 rs13864738 rs15262881 rs14822475 rs15263961 rs14822766 rs13865452 rs14823001 rbl1791 rs14823084 rs14823232 rs13865869 rs13866016 rs13866122 rs14823694 rs15265881 rs13652874 rs13866261 rs14824021 rs14824271 rs14824534 rs13653133 rs13653211 rs14825032 rs13867491 rs14825458 rs14825577 rs13867792 rs15270478 rs13867989 rs13868388 rs13868430 rs14826552 rs13868737 rs14826792 rs13869019 rs13869216 rs14827224 rs13869296 rs13869493 rs14827727 rs14827774 rs15274797 rs13869853 rs15275142 rs15275521 rs13870138 rs15276085 rs14828267 rs13654580 rs14828784 rs13871180 rs14828994 rs14829253 rs13871486 rs14829516 rs14829715 rs13872120 rs15280112 rs14830201 rs14830350 rs14830426 rs13872727 rs13872851 rs13873082 rs15281827 rs14830955 rs15282164 rs13873375 rs13873655 rs14831337 rs13873882 rs14831825 rs14831976 rs14832048 rs14832158 rs14832321 rs13874821 rs13874954 rs13874958 rs14833110 rs14833365 rs14833634 rs14833854 rs14834021 rs13876139 rs15289333 rs13876316 rs13876817 rs14835001 rs14835188 rs13877331 rs13877443 rs14835705 rs13657230 rs14835888 rs15293251 rs13877983 rs15293630 rs14836266 rs14836303 rs14836437 rs13878351 rs15294711 rs13657617 rs13878575 rs13878693 rs13878849 rs15296217 rs14837202 rs14837371 rs13879200 rs14837685 rs14837725 rs15297923 rs14838202 rs14838477 rs13879991 rs14838820 rs13658329 rs13658409 rs13880460 rs13880509 rs14839404 rs13880850 rs15301690 rs14839831 rs14840004 rs14840084 rs13881521 rs14840557 rs15303834 rs13881954 rs15304526 rs13882158 rs14841122 rs14841492 rs13882556 rs14841945 rs13883047 rs13883247 rs15307852 rs14842510 rs13883708 rs13883907 rs13884183 rs14843451 rs13884371 rs14843715 rs14843978 rs14844328 rs14844479 rs13885634 rs13660728 rs14844875 rs13886118 rs13803361 rbl4324 rbl4979 rs16008731 rbl3078 rs13819552 rs13819560 rbl10476 rbl4900 rs14705842 rbl2228 rbl4164 rbl4547 rs14938094 rs13997148 rs13997089 rs13997062 rs13997016 rs13725998 rs15552715 rs13996799 rs13996660 rs14937626 rs13996535 rs13996440 rs15551789 rs13996280 rs15551500 rs13793692 rs15551603 rs14937461 rbl3230 rs13886740 rbl2364 rs13886661 rs13886648 rs14845174 rs14845078 rs15313357 rs15248605 rbl3030 rs14845302 rs13776658 rs13776664 rs14845371 rbl4405 rs14845041 rs15314440 rs14845381 rs14845438 rs15314989 rs13887242 rs13887330 rs14845857 rs13887772 rs15316216 rs13887893 rs14846232 rs14846455 rs14693408 rs13888258 rbl4635 rs14846628 rs13888504 rs15318110 rs13888793 rs15318252 rbl1405 rs14847181 rs15318927 rs13889249 rs13889337 rs15319471 rs14847685 rs13582859 rs13889971 rs13890054 rs13890347 rs13583077 rs15321578 rs14848832 rs13891071 rs14848905 rs14849128 rs13891544 rs14849314 rs13891784 rs14849510 rs14849747 rs14849776 rs13892276 rs13892375 rs13892754 rs14850376 rs13583965 rs14850450 rs15326212 rs14850653 rs14850674 rs13646228 rs15326852 rs14851100 rs15327775 rs13894202 rs13894276 rs14851586 rs14851647 rs13646704 rs13894848 rs14852114 rs14852335 rs14852353 rs13895439 rs14852796 rs14852805 rs14852998 rs14853189 rs13896603 rs15333136 rs13896860 rs13647722 rs13897450 rs14854298 rs13898002 rs13648017 rs15336410 rs14854972 rs13898854 rs13899079 rs13899128 rs13899355 rs15338029 rs13648468 rs13899886 rs14856100 rs13900588 rs13648719 rs15340573 rs14856602 rs13901185 rs13901392 rs13649039 rs14857067 rs13901747 rs13901810 rs14857333 rs13902044 rs13902337 rs13902456 rs14857609 rs14857733 rs13902985 rs14858033 rs13903633 rs16007455 rs14858437 rbl4909 rbl1497 rs14858519 rs13903887 rs13904042 rs14858939 bu-1-chr1-85821084 rs13904618 rs14859343 rs14859489 rs14859614 rs14859690 rs14859786 rs13905455 rs14860012 rs15349163 rs14860097 rs15349725 rs13905958 rs13906163 rs13906172 rs13687277 rs13906281 rs13687304 rs14860379 rs13906516 rs14860627 rs14860743 rs13906889 rs13906911 rs13687461 rs15352025 rs14861041 rs13907324 rs13687593 rs13907615 rs13907714 rs14861592 rs15353627 rs14861789 rs13908198 rs13687858 rs13908429 rs14862187 rs14862233 rs14862269 rs13908741 rs13908777 rs13908796 rs14862524 rs14862615 rs13688131 rs14862834 rs13909128 rs14862961 rs14863087 rs14863380 rs14863524 rs14863610 rs13910127 rs14863856 rs13910518 rs13688720 rs13910842 rs13910957 rs14864389 rs13911091 rs15360393 rs13911215 rs14864562 rs14864752 rs14864863 rs14864919 rs15361768 rs13911788 rs13911978 rs14865258 rs14865277 rs14865868 rs13509624 rs15364140 rs14866122 rs14866350 rs14866351 rs13913569 rs13913788 rs15365897 rs14866840 rs14866907 rs15366693 rs14867014 rs13510068 rs14867138 rs14867300 rs14867486 rs13914871 rs13915082 rs14868200 rs14868443 rs14868444 rs13510788 rs10731818 rs13916130 rs14868863 rs15371554 rs13916415 rs13916629 rs13511059 rs15373264 rs13917076 rs14869733 rs13511359 rs13917894 rs15375288 rs13918284 rs15376112 rs14870769 rs14870949 rs13918698 rs15377341 rs13918914 rs14871466 rs13512060 rs13919409 rs13919693 rs13919895 rs13512273 rs14872148 rs13512441 rs15380269 rs15380623 rs15380987 rs14872761 rs13512702 rs15381763 rs13512780 rs13921126 rs13921245 rs13921333 cd80-chr1-104082996 rs14873435 rs14873551 rs15383732 rs14873856 rs15384957 rs13922146 rs14874278 rs14874446 rs15386529 rs14874717 rs13922910 rs14874928 rs13771198 rs14875191 rs14875525 rs14875695 rs13771603 rs13924284 rs13771676 rs14876047 rs14876254 rs14876356 rs13771860 rs13924967 rs13925022 rs13685179 rs13925235 rs15393459 rs13925650 rs14877135 rs14877277 rs13926132 rs14877443 rs14877621 rs15395600 rs14877845 rs13926810 rs14877926 rs15396071 rs14877932 rs13685656 rs13926981 rs15396671 rs13927088 rs13685685 rs14878054 rs13927178 rs14878144 rs14878261 rs13927553 rs15398197 rs13927717 rs14878844 rs13686075 rs14878985 rs14879142 rs13928798 rs14879459 rs13686327 rs13686346 rs13929140 rs15401742 rs13929358 rs15402046 rs13929551 rs13929823 rs15403782 rs13777135 rs13930531 rs15404799 rs13930857 rs13931116 rs13931418 rs13931702 rbl2284 rs13931934 rs13932014 rs13932299 rs13932688 rs15409147 rs14882178 rs13777960 rs13933258 rs13933486 rs14882681 rs13933665 rs13933831 rs14883085 rs10729201 rs13934267 rs14883502 rs13934420 rs13775494 rs13934536 rs15413701 rs14883865 rs14732422 rbl1495 rbl4456 rs14693825 rs14692922 rbl5105 rbl2212 rbl4968 rs15414132 rs14883906 rs14883880 rs16739497 rs13934811 rs14696517 rs14884048 rs13934901 rs13935004 rs14884222 rs14884318 rbl3441 rbl3469 rbl1251 rbl1723 rs14884473 rs13935422 rs13935543 rs13935633 rs13799645 rs13935760 rs13935790 rs14884926 rs13935872 rs13935886 rs14885007 rbl1448 rs13623208 rs14885084 rs14885204 rs14885254 rs14885294 rs14885349 rs14885452 rs14885538 rs13936678 rs14885625 rs14885692 rs13936877 rs14885966 rs13937353 rs13937556 rs15420059 rs14886437 rs13937754 rs13937941 rs14886809 rs13938182 rs13938398 rs14887121 rs13938684 rs14887388 rs14887625 rs15423089 rs14887850 rs14887940 rs14888082 rs13939684 snp-14-388-6608-s-1 rs14888544 rs13624530 rs13940315 rs13940513 rs15427022 rs13940760 rs13941021 rs13941040 rs14889935 rs14890075 rs14890253 rs14890446 rs13941937 rs13625291 rs13942216 rs13942513 rs13942631 rbl2478 rs13625427 rs14891046 rs15431997 rs14891174 rs14891353 rs15432589 rs14891462 rs13943268 rs13943345 rs15433356 rs13943753 rs13625880 rs14892153 rs14892371 rs13944260 rs14892613 rs13944561 rs15435718 rs13944804 rs13944975 rs14893407 rs13945096 rs14893656 rs13945559 rs13945641 rs14894158 rs13946169 rs14894547 rs13946369 rs13626873 rs14894806 rs14895136 rs14895189 rs14895423 rs13947293 rs14895671 rs14895960 rs14896096 rs14896120 rs13948435 rs13948794 rs14896723 rs13949060 rs13949169 rs14897011 rs14897089 rs13711359 rs14897127 rs14897255 rs14897310 rs14897336 rs14897410 rs14897423 rs14897504 rs13949852 rs15447912 rs13949951 rs15448012 rs13950104 rs13950222 rs13950227 rs14897931 rs15448587 rs13950457 rs13950746 rs13950852 rs14898334 rs14898460 rs13951254 rs14898910 rs13951654 rs10728648 rs13951901 rs13712210 rs13952492 rs14899763 rs13952664 rs14899925 rs15455011 rs15455334 rs13953256 rs13953562 rs14900691 rs13954000 rs14900949 rs14900964 rs14901299 rs15458464 rs13954990 rs14901684 rs14901709 rs13955165 rs13713118 rs14901959 rs13955547 rs13955739 rs15460637 rs13955876 rs14902128 rs14902150 rs13956112 rs13956179 rs13956309 rs13956376 rs13956476 rs15462031 rs14902355 rs13956767 rs15462382 rs13956843 rs13956847 rs13956908 rs15462873 rs15462963 rs13713336 rs13713351 rs13957089 rs13957254 rs14902811 rs15464285 rs13957370 rs14903029 rs13818667 rs13957536 rs13957540 rs14903234 rs13957646 rs13797765 rs13957844 rs13957869 rs13957990 rs13958020 rs13958072 rs14905876 rs13960531 rs14905950 rs14906122 rs13960814 rs13960865 rs13961077 rs13961191 rs15473680 rs13779382 rs14907242 rs13961495 rs14907450 rs13961749 rbl4878 rs14907872 rs15476195 rs14908130 rs15476993 rs14908264 rs13962529 rs14908663 rs14908943 rs15478849 rs14909201 rs13963383 rs15479770 rs13963620 rs13963783 rs14909682 rs15481060 rs14909789 rs15481296 rs14910025 rs13964213 rs13964440 rs14903806 rs14903912 rs13958340 rs13958470 rs13958669 rs14904250 rs14904330 rs13958883 rs15467590 rs13959074 rs14904611 rs13959211 rs14904780 rs13767690 rs13959428 rs13767706 rs14905024 rs13959542 rs15468781 rs13959671 rs13959723 rs14905259 rs13959893 rs15469655 rs13959934 rs15469753 rs14905427 rs15470128 rs15470235 rs15470297 rs14905489 rs15470411 rs14905587 rs15470582 rs13767960 rs13960242 rs16709911 rs16689692 rbl2025 rs13964546 rs14910255 rs13796909 rs14910398 rs15482806 rs13965133 rs14910691 rs13965220 rs14910825 rs13797078 rs13965378 rs13965573 rs14910942 rs13797144 rs15484606 rs15484789 rs14911143 rs13965996 rs14911326 rs13797237 rs14911386 rs15485720 rs13966395 rs14911665 rs13966641 rs13966692 rs14911985 rs14912093 rs13967254 rs14912423 rs14912713 rs14913065 rs13968168 rs15490317 rs13968423 rs14913663 rs15491215 rs14913912 rs15491847 rs14914131 rs14914381 rs14914571 rs13552040 tpt1-chr1-159923068 rs14915100 rs15494643 rs13970339 rs13970611 rs14915693 rs13970962 rs14916197 rs14916414 rs13552933 rs14916693 rs13971811 rs14916997 rs14917142 rs14917305 rs14917340 rs13553290 rs13553364 rs14917797 rs15500550 rs15501039 rs13973511 rs15501715 rs14918449 rs15502284 rs14918643 rs14918848 rs15503285 rs14918958 rs13974605 rs13974787 rs13975074 rs13975200 rs14919727 rs15505365 rs15505397 rs14920158 rs15506972 rs13976019 rs13554510 rs15508319 rs14920831 rs15508897 rs14921100 rs14921242 rs13977084 rs13977459 rs15510823 rs14921815 rs13977846 rs14922168 rs13978215 rs15511939 rs14922409 rs13555397 rs14922627 rs14922901 rs13978862 rs13978901 rs13555859 rs15515216 rs13555981 rs10724909 rs14924023 rs14924102 rs14924236 rs13980408 rs15516954 rs14924528 rs15517655 rs13980942 rs13981275 rs13981301 rs14925374 rs13981689 rs13556715 rs14925616 rs14925653 rs13982151 rs13982336 rs13982407 rs13982605 rs14926250 rs15522313 rs15522483 rs14926579 rs13983201 rs14926868 rs13983531 rs14927110 rs13983751 rs13983915 rs13984141 rs14927535 rs13984388 rs13557683 rs14927753 rs13984714 rs15527586 rs13985205 rs13985438 rs14928602 rs13985845 rs15529500 rs14928882 rs14928968 rs13986354 rs14929275 rs15531703 rs13986999 rs15532284 rs13558413 rs15532568 rs13987390 rs15533469 rs13987567 rs13987744 rs13987982 rs13988102 rs14930321 rs14930474 rs14930531 rs14930619 rs13988554 rs13988820 rs14931175 rbl3784 rs14931269 rs13989218 rs13559015 rs13989383 rs14931568 rs14932017 rs14932134 rs14932455 rs13990441 rs13559532 rs14932938 rs13559631 rs15540430 rs14933367 rs13991416 rs13559833 rs14933845 rs15542152 rs14934054 rs13992135 rs15543449 rs13560154 rs13992861 rs14934712 rs13993091 rs13993295 rs14935245 rs14935318 rs14935422 rbl2586 rs13993878 rs14935555 rs14935644 rs14935823 rs13994252 rs14935888 rbl2667 rs13994353 rbl2208 rbl4991 rs14936019 rs15548399 rbl3295 rbl3583 rbl4487 rbl1727 rbl2401 rs14936134 rs13994687 rs14936173 rs14936206 rs15548924 rs13994961 rs13995020 rs15549385 rs14936476 rs13995170 rs13995266 rs13995439 rs13995443 rs14936946 rs14937166 rs13995968 rs13996122 rs13996239 rbl2689 rbl1582 rs16709195 rbl4467 rbl10215 rbl10302 rs15051248 rs15051382 rbl10417 rbl10450 rs14125912 rs14939684 rs14939866 rbl2648 rbl3883 rbl4601 rs15556531 rs13998829 rs14939301 rs13998577 rbl1360 rs13770235 rs15554865 rs14938538 rs13997554 rs14938244 rs15553440 rbl3111 rbl3416 rbl2707 rs15052459 rs14126464 rs15052957 rs14126853 rs15053117 rs15053432 rs14127289 rs14127458 rs15054065 rs15054320 rs14128164 rs15054641 rbl11741 rs14128547 rs14128883 rs14128929 rs14129115 rs13534297 rs15867563 rs13534374 rs14129700 rs15868709 rs14130068 rs14130346 rs15055999 rs15870861 rs13534777 rs13534858 rs15056629 rs15056847 rs14131525 rs14131702 rs14131874 rs13535334 rs14132121 rs14132382 rbl2078 rs14132607 rs15875993 rs14132958 rs15058390 rs15058687 rs14133760 rs14133821 rs14133874 rs14133982 rs14134143 rs13536177 rs15059579 rs14134854 rs14134985 rs14135059 rs14135238 rs15882309 rs14135447 rs15060526 rs15060662 rs15883845 rs15060939 rs15884716 rs14136291 rs14136419 rs15061278 rs15061327 rs14136776 rs15886700 rs14137195 rs13537360 rs15062096 rs15062144 rs14137958 rs15062592 rs14138359 rs13537709 rs15062898 rs15891154 rs15063006 rs14138991 rs15891713 rs14139143 rs14139221 rs14139246 rs15892251 rs15063410 rs15892452 rs14139407 rs15063533 rs15063544 rs15063682 rs15063847 rs14139871 rs14140148 rs14140454 rs14140612 rs14140663 rs14140887 rs15895712 rs14140983 rs15064714 rs15897195 rs14141553 rs15065217 rs13538651 rs15898223 rs14142200 rs15899195 rs14142577 rs14142808 rs13539072 rs14143080 rs14143285 rs13539241 rs14143792 rs15066864 rs13539428 rs14143979 rs14144257 rs15067636 rs15067706 rs15067762 rs15067939 rs13539882 rs14145467 rs15906842 rs14145654 rs15068965 rs14146031 rs14146099 rs15069282 rs15908425 rs15069559 rs14146658 rs14146777 rs13540359 rs15069782 rs15070042 rs15910200 rs14147492 rs14147702 rs15911188 rs14147870 rs15911748 rs15071230 rs15071465 rs14148899 rs14148981 rs14149238 rs15914137 rs15052212 rs15072166 rs15914974 rs14149913 rs14150049 rs15072660 rs15072895 rs15072988 rs15073122 rs14150710 rs15073415 rs14150991 rs14151184 rs13542175 rs14151701 rs15074085 rs15921110 rs15074331 rs15922008 rs15074784 rs14152653 rs15922994 rs15074936 rs15075023 rs14153094 rs14153364 rs15924865 rs15925110 rs15075690 rs15075840 rs13543033 rs13543045 rs14154121 rs14154251 rs14154304 rs15076229 rs15076379 rs15927267 rs14154613 rs13543270 rs14154986 rs15076754 rs15076906 rs15077078 rs14155569 rs14155687 rs13543519 rs15077348 rs15077399 rs14155929 rs14156046 rs15077494 rs15077551 rs15077581 rs15077745 rs15077795 rs15077843 rs15077892 rs14156991 rs15078248 rs14157409 rs15933318 rs15078775 rs15078870 rs15933849 rs13544185 rs14158407 rs14158672 rs14158853 rs15936408 rs15079738 il-6-chr2-30158051 rs15079946 rs13667232 rs15080203 rs14160052 rs14160260 rs15939489 rs15080741 rs15080913 rs15081055 rs14161113 rs15081191 rs15942292 rbl1346 rs14161618 rs15081838 rs14162200 rs13668193 rs15082359 rs13668315 rs14162772 rs15082883 rs15946508 rs14163416 rs14163418 rs14163590 rs15947865 rs15083529 rs14163840 rs14163842 rs15083693 rs14164102 rs14164111 rs15083835 rs15083875 rs14164305 rs15083962 rs14164505 rs15084206 rs15084261 rs15084274 rs14164808 rs15084500 rs14164999 rs15084679 rs14165349 rs15951989 rs15085025 rs15085204 rs15085389 rs15085841 rs15085994 rs15086111 rs15086146 rs15086326 rs13669833 rs13669873 rs15086783 rs13669915 rs14167544 rs14167617 rs15087178 rs15958477 rs14167893 rs15959318 rs14168204 rs15088031 rs15088092 rs13670506 rs14169480 rs13670674 rs14169594 rs15089371 rs13670835 rs13670856 rs13670960 rs15964307 rs15090050 rs15090309 rs15090320 rs14171261 rs14171424 rs15090761 rs15091040 rs13671630 rs15091266 rs14172523 rs15091476 rs13671945 rs15969676 rs14173112 rs15970510 rs14173486 rs14173751 rs15092754 rs15093012 rs15093094 rs15972814 rs13672534 rs15093487 rs15093631 rs15093785 rs14175340 rs14175571 rs15094455 rs15094550 rs15094767 rs14176400 rs15095034 rs15095104 rs14176679 rs13673387 rs13673471 rs15095569 rs15095831 rs15980659 rs15096324 rs15981527 rs13673826 rs14178237 rs14178381 rs14178663 rs15097142 rs14178920 rs13674186 rs14179154 rs15097588 rs15985401 rs14179606 rs14179910 rs15098293 rs15098480 rs15987803 rs14180683 rs15098701 rs14181173 rs14181363 rs15989165 rs15099078 rs14181676 rs15989761 rs15099222 rs15099262 rs14181873 rs15990477 rs15990583 rs14182120 rs15991090 rs14182280 rs14182461 rs14182479 rs15099628 rs15099683 rs14182756 rs14182788 rs10729385 rs14182890 rs14183215 rs15100013 rs14183360 rs15993180 rs15993271 rs15993292 rs14183481 rs15100333 rs15100368 rs15100427 rs15100632 rs15100639 rs14184337 rs15995317 rs15100941 rs15101031 rs14185081 rs15101412 rs14185295 rs14185427 rs15998151 rs13616907 rs13616980 rs15998976 rs15102140 rs13617156 rs14186600 rs14186756 rs15102677 rs15102813 rs14187137 rs14187265 rs14187337 rs13617487 rs16002665 rs14187823 rs14188056 rs13617681 rs16003882 rs14188643 rs13617850 rs14188947 rs14189174 rs16005823 rs15104581 rs14189652 rs14189659 rs15105085 rs13618349 rs15105267 rs15105415 rs13618471 rs14190959 rs15106069 rs15106088 rs15106275 rs15106518 rs16011939 rs15106702 rs15106843 rs14192403 rs15107021 rs14192742 rs15107194 rs15107321 rs13619326 rs15107655 rs14193354 rs15107772 rs14193897 rs15108250 rs13619728 rs15108406 rs15108562 rs13619847 rs16018716 rs14194846 rs15109001 rs13708160 rs15109093 rs15109336 rs15109345 rs14195677 rs15109660 rs14196021 rs14196264 rs13708520 rs16022179 rs15110213 rs15110439 rs13708721 rs13708812 rs14197514 rs15110910 rs15111090 rs14197942 rs15111492 rs15112090 rs15112218 rs16027587 rs14199266 rs14199480 rs16029100 rs15112860 rs16029642 rs14199955 rs14200190 rs16030426 rs14200463 rs16031209 rs14200744 rs14201026 rs14201429 rs13710567 rs15114381 rs13710764 rs15114732 rs14202618 rs15115408 rs14202942 rs14203048 rs15115543 rs15115549 rs14203202 rs15115631 rs16035442 rs14203359 rs16035516 rs14203477 rs14203566 rs15115840 rs15115877 rs14203695 rs15115952 rs16036148 rs15116051 rbl2027 rs14203884 rs14203919 rs15116233 rs16036629 rs13601917 rs16036757 rs15116369 rs14204130 rs14204365 rs14204445 rs14204557 rs14204577 rs15116745 rs15116885 rs15116998 rbl5177 rs15117015 rs14204972 rs15117123 rs14205095 rs14205166 rs14205199 rs15117355 rs15117443 rs16039402 rs14205456 rs14205626 rs14205862 rs16039935 rs15117778 rs14693127 rbl4625 rs14206130 rbl2226 rs14206249 rs14206312 rs15118041 rs15118146 rs14206605 rs14741562 rs15118251 rs15118309 rbl4058 rs15118462 rs14206926 rs15118380 rs14206771 rs16711962 rbl3931 rs14708957 rbl2470 rs14207038 rs14207143 rs14207144 rs14207559 rs15118640 rs15118681 rs13724424 rbl1413 rs14208154 rs15118875 rs14208289 rs15118966 rs15119092 rs13635448 rbl4596 rs15119249 rs15119386 rs15119405 rs15119556 rs14209299 rs16047090 rbl4970 rs15120298 rs15120378 rs16048897 rs15120747 rs14210712 rs16049296 rs15120997 rs16049366 rs15121018 rs15121030 rs15121086 rs15121088 rs15121144 rs14211042 rs14211119 rs15121504 rs15121639 rs13636408 rs14211751 rs15122080 rs14212066 rs15122453 rs15122555 rs15122735 rs15122963 rs15123125 rs15123160 rs14213289 rs14213381 rs14213497 rs14213665 rs14213956 rs15124360 rs14214230 rs15124957 rs14214600 rs15125113 rs15125221 rs15125233 rs15125291 rs14215066 rs15125332 rs13637633 rs14215232 rs14215257 rs15125611 rs13637707 rs15125843 rs15125940 rs15126165 rs16058086 rs15126335 rs15126508 rs14216303 rs15126683 rs14216533 rs14216859 rs15127303 rs13638331 rs13638392 rs14217502 rs16061805 rs15127829 rs15128135 rs14218223 rs15128309 rs14218666 rs14218933 rs16065188 rs14219165 rs13639067 rs14219471 rs16066446 rs14219565 rs14219748 rs16067336 rs15129274 rs15129298 rs14220125 rs15129580 rs14220410 rs15129860 rs13639524 rs13639540 rs14220638 rs16069441 rs15130041 rs14220916 rs14220994 rs15130228 rs14221034 rs14221164 rs15130505 rs15130528 rs14221427 rs14221549 rs15130701 rs16071603 rs14221758 rs15130936 rs13639889 rs15131124 rs14222144 rs15131193 rs15131218 rs14222314 rs16073009 rs14222376 rs15131384 rs14222530 rs14222610 rs13640096 rs15132659 rs15132414 rs16074819 rs14223103 rs10723221 rs15131900 rs14705201 rs16074242 rs16074363 rs16074182 rs16074080 rs15131737 rbl3637 rs14696370 rbl4114 rbl3996 rs14224713 rs14224586 rs15133273 rs15133199 rs15133089 rbl4484 rbl4226 rbl3094 rbl5175 rbl3858 rbl3461 rbl4586 rs15132878 rs14224197 rs14224220 rs14692224 rbl4025 rbl1677 rs14692941 rbl3577 rbl3422 rs14224812 rs14224938 rs15133569 rs14225057 rs14225202 rs15133784 rs14225328 rs14225365 rs14225474 rs16079854 rs15134095 rbl3684 rbl1233 rs15134193 rbl2227 rs14226533 rs15134939 rs15134711 rs14226037 rs16083368 rs14227164 rs16084163 rs14227382 rs16085053 rs15135953 rs13706926 rs14228094 rs14228508 rs14228524 rs14228669 rs15137115 rs15137333 rs14229020 rs14229135 rs14229561 rs13707624 rs14230021 rs15138511 rs16092012 rs14230236 rs14230341 rs16092722 rs14230514 rs14230627 rs16093075 rs16093617 rs15139297 rs15139618 rs16094402 rs15140210 rs14231442 rs16096437 rs15140666 rs14231751 rs15141090 rs16098986 rbl8 rs16212900 rs16709721 rs14232147 rs15141320 rs16099515 rs14232254 rs14232457 rs15141700 rs16100449 rs14232760 rs15141817 rbl2593 rbl4307 rbl5172 rs14232962 rs14232975 rs14233056 rs15142033 rs14233394 rbl1400 rs16102274 rs15142412 rs13796468 rs16102995 rs15142362 rs13796515 rs15142610 rs13796585 rs14234330 rs16104254 rs14234606 rs15142986 rs15143082 rs16105551 rs14235319 rs15143314 rs13800331 rs14235629 rs14235724 rs14235761 rs16106973 rs15143795 rs14236199 rs15143966 rs16107541 rs14236491 rs15144209 rs15144305 rs14237064 rs15144581 rs15144948 rs15144814 rs16108913 rs15144673 rbl1126 rbl2524 rbl1425 rs10722788 rs14237631 rbl4619 rs13790773 rbl5036 rs15145297 rs15145563 rs15145765 rs15145807 rs15145968 rs15145993 rbl2468 rs15146023 rbl2965 rs14239373 rs15146066 rs16111700 rs15146204 rs15146422 rs14239749 rs14239570 rs13763159 rs15146557 rs15146608 rs15146709 rs14240558 rs15147200 rs15147418 rs14241367 rs15147677 rs14241681 rs14241858 rs14241955 rs15148030 rs14242062 rs15148054 rs15148178 rs15148256 rs14242328 rs14242430 rs16118039 rs14242675 rs13729879 rs14243189 rs13730015 rs15149441 rs16120360 rs13730256 rs15149804 rs16121478 rs14244202 rs14244541 rs15150369 rs15150602 rs15150624 rs14245490 rs15150915 rs15150999 rs16126470 rs14246255 rs14246372 rs16127399 rs14246599 rs15151723 rs15151865 rs14247081 rs14247299 rs13731505 rs14247698 rs15152687 rs15152858 rs14248232 rs15153088 rs15153145 rs14248701 rs15153452 rs15153616 rs15153776 rs14249569 rs13732216 rs13732234 rs14250178 rs14250242 rs15154698 rbl1562 rbl4224 rs14694864 rbl4919 rs15154922 rbl3353 rbl4480 rbl5168 rs16135133 rs16749928 rs16689893 rs14703921 rbl4422 rs14250493 rs15155134 rs16135555 rbl4367 rbl4542 rs13815399 rbl4918 rbl2885 rbl2891 rs14250855 rbl1378 rs15155288 rs14250978 rs14251105 rbl2639 rs14251218 rs14251318 rs14702434 rs15155422 rs16136259 rs16136270 rs14251582 rs14251699 rs16136501 rs16136583 rs14251755 rs16136941 rs16136956 rs15155942 rs15156016 rs16137343 rs16137453 rs15156267 rs15156283 rs15156373 rs16138201 rs14252548 rs14252854 rs15156546 rs16138939 rs14253074 rs16139098 rs14253096 rs15156716 rs16139294 rs13794988 rs15156839 rs15156904 rs15156923 rs16139626 rs15158584 rs14255053 rs15158471 rs14254966 rs16141794 rs14254902 rs14254778 rs16141543 rs14254584 rs15157843 rs13773166 rs14254226 rs14253602 rs16140153 rs15157057 rs14253295 rs15168684 rs13762710 rs14266863 rs15168413 rs14266768 rs14266754 rs15168191 rs14266383 rs15168010 rs15167871 rs14266048 rs16155835 rs13762257 rs16155378 rs14265191 rs16154724 rs15167003 rs13761869 rs14264451 rs13761718 rs13761685 rs14264056 rs16153329 rs14263908 rs15165965 rs13761539 rs15165845 rs16152859 rs14263340 rs16152396 rs14263045 rs14262964 rs15164955 rs16151663 rs14262459 rs15164647 rs15164613 rs14262063 rs14262036 rs15164232 rs14261761 rs15163761 rs13760615 rs15163475 rs15163133 rs16149084 rs16149014 rs13760356 rs14260510 rs14260425 rs14260414 rs14260168 rs14259999 rs16148358 rs16148328 rs14259862 rs14259785 rs16147826 rs13760090 rs15162035 rs14259341 rs14259090 rs14258873 rs15161234 rs16146669 rs15161073 rs14258054 rs14257742 rs14257535 rs16145098 rs13759304 rs14257203 rs14257084 rs14256944 rs13759078 rs14256872 rs14256795 rs14256615 rs14256516 rs15159419 rs14256283 rs15159123 rs13758837 rs15159012 rs14255753 rs14255547 rs13758611 rbl4207 rbl2676 rbl1154 rs16215065 rs15255758 rs14309126 rs14309007 rs14308889 rs13797423 rs15254131 rs14308767 rs14308724 rs15253815 rs14308531 rs14308521 rs14308473 rs15253361 rs15253344 rs16212981 rs14308203 rs14308187 rs14309211 rs15256456 rs14309254 rs15256822 rs14309403 rs15257296 rs14309633 rs15257939 rs15258238 rs15258359 rs14310105 rs15259172 rs15259631 rs14310508 rs16217521 rs14310908 rs16217739 rs16218049 rs14311225 rs16218442 rs16218683 rs15262170 rs14311981 rs16219146 rs14319575 rs14319347 rs15277632 rs15277048 rs13505229 rs13505193 rs15275920 rs15275752 rs15275448 rs15273962 rs14317609 rs13504791 rs16225707 rs15272328 rs14317011 rs16225342 rs14316721 rs15270738 rs14316120 rs14316118 rs15269718 rs15269507 rs14315665 rs16223426 rs15268208 rs14315092 rs15267074 rs16222521 rs14314632 rs14314354 rs16221789 rs14314105 rs14313645 rs15264649 rs15264415 rs15263850 rs14312592 rs15263481 rs16219448 rs15262938 rs13733918 rs14085811 rs14085779 rs14085746 rs15016936 rs15016884 rs15016747 rs14085258 rs14084943 rs15016262 rs14084823 rs15016164 rs14084674 rs15016042 rs14084522 rs14084462 rs14084278 rs13733267 rs13733262 rs14084016 rs13733203 rs14083669 rs14083532 rs14083471 rs15015376 rs14083338 rs15015185 rs15015110 rs15749695 rs15015010 rs15014974 rs15014890 rs15014868 rs15014798 rs15014681 rs14082735 rs14082583 rs15747204 rs14082468 rs14082274 rs15746630 rs15014324 rs15014275 rs15014108 rs13732473 rs14081790 rbl2597 rs14081750 rbl4121 rbl2375 rbl1566 rbl3184 rbl4591 rs14695647 rs14319635 rs13716593 rs15278843 rs14319646 rs15278923 rs15278936 rs13716635 rs15278983 rs15278999 rs15279014 rs10726703 rs15279023 rs15279040 rs13716672 rs13716675 rs15279219 rs15279235 rs15279276 rs15279291 rs15279295 rs15279384 rs15279444 rs15279498 rs15279518 rs16229314 rs15279555 rs15279604 rs14319898 rs15279647 rs15279687 rs15279740 rs13716757 rs15279788 rs15279801 rs15279846 rs15279929 rs15279954 rs15280018 rs14320061 rs15280073 rs14320100 rs14320118 rs15280151 rs15280163 rs13716817 rs15280179 rs15280197 rs15280221 rs15280233 rs15280259 rs13716856 rs13716861 rs15280311 rs15280372 rs13716869 rs15280474 rs15280510 rs14320247 rs15280569 rs13716933 rs15280623 rs15280636 rs15280878 rs15280902 rs13716960 rs15281008 rs14320403 rs15281122 rs13717004 rs14320473 rs15281177 rs15281182 rs15281194 rs15281222 rs15281261 rs15281264 rs13717058 rs13717080 rs15281414 rs15281451 rs15281535 rs13717112 rs14320648 rs15281571 rs13717137 rs15281697 rs15281725 rs15281739 rs15281779 rs15281847 rs15281873 rs13717174 rs13717180 rs15281936 rs15281946 rs14320802 rs15281951 rs15281953 rs13717192 rs15282048 rs15282074 rs15282096 rs15282124 rs15282201 rs15282218 rs15282237 rs14320883 rs15282253 rs13717244 rs15282304 rs15282308 rs14320962 rs15282380 rs15282399 rs15282457 rs13717303 rs15282499 rs15282515 rs15282557 rs15282633 rs15282661 rs15282725 rs15282729 rs15282737 rs15282769 rs15282812 rs15282865 rs14321216 rs14321233 rs14321241 rs15282993 rs16231233 rs15283023 rs15283052 rs15283081 rs15283124 rs14321320 rs15283132 rs15283145 rs15283170 rs15283195 rs15283218 rs15283225 rs15283248 rs13717480 rs15283329 rs15283334 rs15283345 rs14321426 rs14321446 rs15283401 rs15283460 rs15283479 rs15283483 rs15283512 rs13717526 rs15283546 rs15283568 rs15283603 rs15283618 rs15283652 rs15283660 rs15283706 rs15283724 rs15283790 rs15283817 rs15283843 rs14321679 rs15283848 rs14321710 rs14321714 rs15283890 rs15283903 rs15283923 rs15283930 rs13717561 rs13717566 rs15283988 rs15284009 rs14321805 rs15284021 rs15284064 rs13717639 rs15284187 rs15284196 rs15284214 rs13717657 rs14321883 rs14321887 rs15284231 rs15284261 rs15284293 rs14321949 rs14321959 rs15284383 rs15284400 rs15284472 rs15284484 rs14322037 rs13717699 rs15284584 rs15284624 rs15284647 rs14322103 rs15284683 rs15284686 rs15284747 rs15284757 rs15284765 rs15284788 rs15284813 rs15284851 rs15284885 rs15284900 rs15284952 rs15284977 rs15285024 rs15285033 rs15285050 rs15285070 rs15285088 rs15285102 rs15285108 rs15285135 rs15285187 rs13717821 rs15285211 rs15285214 rs15285227 rs15285246 rs13717827 rs15285342 rs15285366 rs15285378 rs15285428 rs15285447 rs15285472 rs15285481 rs14322370 rs16232616 rs15285565 rs15285578 rs15285599 rs15285631 rs15285663 rs13717856 rs15285686 rs15285728 rs15285822 rs15285830 rs15285855 rs15285884 rs15285914 rs14322509 rs15285943 rs15285944 rs15285995 rs15286012 rs13717898 rs15286065 rs15286114 rs15286125 rs15286141 rs15286150 rs15286168 rs15286184 rs15286191 rs15286227 rs15286252 rs13717956 rs15286301 rs15286342 rs15286376 rs13717979 rs14322657 rs15286432 rs15286459 rs15286511 rs13718011 rs13718015 rs15286551 rs15286566 rs15286631 rs14322746 rs13718032 rs14322751 rs14322774 rs15286701 rs13718042 rs13718052 rs15286748 rs15286783 rs15286791 rs15286806 rs15286824 rs15286842 rs14322871 rs15286845 rs14322903 rs15286848 rs15286922 rs15286932 rs15286959 rs15286982 rs15286999 rs15287001 rs15287064 rs14323000 rs15287145 rs15287167 rs13718124 rs15287195 rs13718135 rs15287244 rs14323100 rs15287267 rs15287291 rs15287327 rs15287356 rs14323137 rs15287374 rs14323149 rs14323159 rs16233592 rs15287428 rs15287433 rs15287463 rs13718194 rs15287482 rs15287485 rs15287504 rs15287518 rs15287528 rs15287542 rs13718214 rs15287579 rs13718222 rs15287622 rs15287630 rs15287644 rs14323330 rs15287721 rs15287737 rs15287741 rs15287757 rs15287779 rs15287814 rs15287838 rs15287844 rs15287865 rs15287898 rs15287946 rs15287967 rs15287979 rs15287994 rs15288019 rs14323470 rs14323476 rs15288085 rs14323490 rs14323525 rs15288190 rs15288212 rs13718325 rs15288311 rs13718331 rs15288328 rs14323588 rs14323602 rs16234136 rs15288366 rs15288370 rs14323642 rs15288415 rs15288458 rs14323679 rs15288471 rs15288479 rs14323710 rs13718352 rs15288502 rs15288554 rs15288574 rs15288587 rs16234289 rs14323814 rs15289153 rs15289287 rs15290153 rs14324344 rs14324536 rs13718630 rs15291716 rs15292146 rs15292870 rs16236370 rs14325586 rs16236888 rs15294480 rs14326182 rs16237162 rs16228791 rs15295355 rs13719345 rs14326870 rs14326994 rs14327472 rs15298122 rs15298564 rs15298678 rs14327982 rs13719788 rs13719792 rs14328247 rs14328509 rs16239914 rs14328749 rs15300873 rs16240366 rs15301510 rs16240455 rs14329308 rs13720228 rs16241192 rs15303074 rs13720353 rs14330021 rs14330022 rs14330319 rs15304870 rs15305460 rs16242999 rs15306011 rs14331184 rs14331359 rs15307261 rs14331596 rs15308202 rs14332004 rs15308709 rs15308987 rs14332492 rs14332524 rs15309835 rs15310228 rs14333004 rs13721676 rs15310869 rs15310875 rs14333371 rs15311117 rs15311568 rs13721874 rs14333911 rs14334080 rs14334308 rs14334468 rs14334516 rs15312998 rs14334712 rs14334761 rs14334867 rs15314570 rs15314841 rs14335322 rs15315549 rs15316026 rs14335879 rs15316631 rs15316882 rs14336675 rs16249776 rs15317369 rs14337065 rs15318340 rs14337358 rs15318703 rs15319262 rs15319731 rs14338315 rs16251229 rs13723321 rs15321001 rs16251848 rs15321683 rs14339147 rs15322125 rs14339371 rs16252633 rs15322889 rs15323399 rs14340015 rs16253397 rs15324900 rs15325185 rs14341073 rs15325781 rs14341200 rs15325913 rs14341292 rs14341388 rs15326621 rs15326830 rs15326959 rs15327190 rs15327218 rs14341615 rbl1661 rs14341713 rs16346835 rbl11768 rs15468397 rbl4856 rs16255011 rbl4623 rs15327560 rbl1475 rbl4309 rs15327659 rs14341835 rs14342000 rs15328114 rs14342355 rs13675356 rs14342633 rs14342641 rs14342786 rs13805851 rs15329387 rs14343136 rs13675502 rs15330163 rs16257256 rs15330396 rs14343962 rs16257921 rs13675715 rs13675854 rs15331659 rs14344974 rs14345265 rs16259185 rs14345366 rs15333828 rs14345884 rs14346012 rs14346050 rs15335244 rs16260715 rs16260924 rs16261372 rs13782711 rs16261602 rs14347175 rs14347400 rs16262072 rs13782801 rs15337358 rs13782893 rs16262863 rs16263048 rs14348440 rs14348610 rs14348927 rs15338509 rs16263890 rs15338815 rs14349387 rs14349560 rs14349613 rs14349767 rs16264814 rs14350082 rs16265815 rs15341220 rs16269042 rs16269219 rs15347435 rs16269462 rs14353730 rs14353930 rs16270046 rs14354159 rs14354375 rs15349065 rs15349108 rs14354752 rs14355077 rs14355103 rs15350548 rs15350984 rs15351479 rs13570224 rs15352400 rs14356544 rs15352804 rs15353089 rs15353237 rs14357196 rs15353472 rs14357599 rs13570600 rs15354060 rs14357858 rs15354463 rs14358202 rs15355191 rs15355306 rs13570841 rs14358542 rs14358653 rs14358710 rs14358921 rs14359134 rs16276932 rs14359360 rs15357568 rs15358149 rs14360165 rs15358634 rs15358839 rs14360528 rs14360667 rs15359364 rs15359602 rs14361030 rs14361132 rs16279545 rs13571668 rs15361114 rs15361604 rs14362007 rs16280409 rs14362346 rs14362499 rs15362848 rs16281414 rs14362797 rs16281533 rs15363543 rs14363125 rs16282087 rs14363254 rs15364133 rs14363410 rs15364324 rs15364718 rs16283115 rs14363990 rs15365170 rs16283730 rbl1660 rbl1045 rs14691300 rbl976 rs16688912 rs15999004 rbl903 rbl877 rs14690711 rbl868 rs15365339 rs13796836 rs15365574 rbl2205 rs15365742 rbl2668 rs15365894 rs14364657 rs13791017 rs14364753 rs15366591 rs15366849 rs15367240 rs14365197 rbl1156 rs14365386 rs15367914 rs16285644 rs14365661 rs14365846 rs14705563 rs14735511 rs13791252 rs14365987 rs14366015 rs14366046 rbl2526 rs14366136 rs14366240 rs16286487 rs15369373 rs16286826 rs15369681 rs15369969 rs16287115 rs15370354 rs14366880 rs14366989 rs14367135 rs14367228 rs15371495 rs14367728 rs15372018 rs13689703 rs14368058 rs15372805 rs13689878 rs16289508 rs14368562 rs16289999 rs15373964 rs14368718 rs14368791 rs14368844 rs14368852 rs14368998 rs14369167 rs14369265 rs15375008 rs15375140 rs15375524 rs15375876 rs15376118 rs14370157 rs16292042 rs14370453 rs15377219 rs14370942 rs14371057 rs15378106 rs14371625 rs15379028 rs15379517 rs14372301 rs13691233 rs14372762 rs15381819 rs15381901 rs14373269 rs15382624 rs14373716 rs14373722 rs15383305 rs15383783 rs13691867 rs15383970 rs14374358 rs15384370 rs14374524 rs14374561 rs14374568 rs15384802 rs16297274 rs16297481 rs13691995 rs15384979 rs14375239 rs14375266 rs15386049 rs16298432 rs15386719 rs15386805 rs14375978 rs14376174 rs14376236 rs14376271 rs14376498 rs15388111 rs14376988 rs15388783 rs15389155 rs14377262 rs15389772 rs14377474 rs14377573 rs14377670 rs16300861 rs15390461 rs14377815 rs13693039 rs15390950 rs14378036 rs15391135 rs14378161 rs15391741 rs15392285 rs16302035 rs15392959 rs14378856 rs14378921 rs15394046 rs14379309 rs14379398 rs14379568 rs14379908 rs13693817 rs15397423 rs15397720 rs14380664 rs15398745 rs14381094 rs14381156 rs15400129 rs15400526 rs15400898 rs13694473 rs14382120 rs15401825 rs14382420 rs14382453 rs15402417 rs14382768 rs15402806 rs15403420 rs15403433 rs13694859 rs16307872 rs14383675 rs14383942 rs14384097 rs15405363 rs16308735 rs15405808 rs15406274 rs14384780 rs15407116 rs16309837 rs15407575 rs14385386 rs15408407 rs14385843 rs3138027 rs15409292 rs14386273 rs15409814 rs16311562 rs15410503 rs15411234 rs14387646 rs14387834 rs14387935 rs14388052 rs14388134 rs15413188 rs14388241 rs13696580 rs15413763 rs14388518 rs14388530 rs14388594 rs16313939 rs15414277 rs15414341 rs13696669 rs15414477 rs14388900 rs14388940 rs15414857 rs14389292 rs15415759 rs14389536 rs16315291 rs15416272 rs16315597 rs14389972 rs14390026 rs14390479 rs16316320 rs13697342 rs15418910 bmp5-chr3-85667001 rs14391078 rs16317036 rs14391415 rs14391791 rs15420764 rs14392391 rs15421602 rs15422015 rs15422549 rs14393161 rs14393281 rs14393421 rs16319947 rs14393558 rs15424182 rs16320371 rs15424625 rs15424885 rs15425325 rs15425796 rs14394697 rs15426547 rs14395116 rs15426870 rs14395245 rs15427786 rs14395619 rs15428357 rs15428808 rs14396176 rs16322897 rs16322951 rs15429609 rs14396555 rs15430026 rs14396698 rs14396787 rs14396929 rs15430888 rs15431445 rs15431930 rs14397663 rs13699904 rs15432699 rs14398061 rs14398101 rs14398274 rs13700111 rs13700116 rs13700132 rs15433677 rs16326014 rs14399017 rs16326298 rs15434061 rs14399334 rs16327062 rs14399883 rs16327470 rs14400086 rs15436439 rs15436922 rs15436998 rs14400722 rs14400934 rs14401260 rs16329539 rs14401504 rs14401683 rs14401689 rs14401994 rs13701546 rs14402146 rs15439264 rs15439662 rs14402434 rs14402716 rs15440923 rs16331497 rs14403326 rs14403472 rs15441844 rs13702028 rs15442352 rs14404124 rs13702226 rs15443455 rs14404521 rs13702405 rs14404724 rs15444647 rs14404970 rs14405205 rs15445538 rs14405447 rs15446164 rs16334697 rs15446623 rs16334940 rs13702830 rs15447306 rs14406309 rs15447659 rs15447815 rs15448006 rs15448177 rs15448346 rs15448763 rs15449040 rs14407429 rs15449634 rs14408135 rs14408362 rbl1471 rs10723556 rs15451920 rs15452125 rs15452689 rs16339134 rs13525333 rs15454368 rs14410153 rs15454848 rbl4613 rs15455343 rs15455989 rs15456455 rs15456874 rs15457054 rs16341351 rs14411789 rs15458425 rs14412198 rs15459111 rs14412634 rs14412975 rs13526612 rs14413338 rs14413495 rs14413680 rs16344282 rs14413960 rs14414216 rs14414510 rs16344922 rbl1573 rs14414737 rs14414808 rs15465003 rs15465581 rs14415421 rs14415479 rs13546533 rs14418880 rs15472790 rs14418580 rs15471980 rs15471863 rs16348764 rs13546253 rs14417785 rs16348289 rs13546113 rs13640446 rs14419176 rs16349948 rs15474077 rs15474369 rs15474562 rs15475154 rs15475665 rs13641041 rs15476329 rs14420631 rs14420933 rs14421145 rs15478403 rs15478583 rs14421644 rs15479285 rs15479741 rs15479883 rs14422464 rs15480838 rs15481407 rs16354734 rs13641975 rs14423125 rs14423272 rs14423353 rs13642134 rs15483497 rs14423857 rs15484255 rs15484517 rs16356347 rs14424160 rs15484942 rs14424369 rs14424634 rs15486003 rs15486146 rs14425115 rs14425231 rs15487386 rs15487826 rs14425813 rs14425855 rs16358319 rs15489394 rs16358611 rs15489743 rs13643096 rs14426601 rs14426908 rs15490820 rs13643275 rs14427231 rs15491401 rs14427560 rs15492033 rs16360485 rs15492570 rs14428041 rs16360860 rs14428379 rs14428592 rs15494462 rs15495088 rs16362121 rs14429071 rs14429288 rs15496424 rs15496477 rs14429880 rs15497374 rs16363430 rs15498027 rs15498512 rs15499036 rs15500127 rs15500313 rs15500606 rs14431322 rs14431584 rs13644777 rs14431938 rs16365943 rs14432234 rs14432470 rs14432629 rs14432679 rs14432792 rs14432970 rs14433135 rs14433205 rs14433304 rs16367685 rs16367699 rs16367923 rs15503578 rs15503788 rs14433784 rs13645459 rs16368795 rs14434505 rs14434706 rs14434901 rs15506267 rs15506853 rs14435334 rs15507382 rs16370266 rs14435605 rs16370656 rs15507900 rs15508019 rs16370891 rs15508137 rs16371038 rs14436012 rs15508420 rs14436054 rs15508486 rs15509071 rs15509092 rs16371543 rs14436343 rs15509819 rs16372115 rs15510194 rs16372304 rs14436999 rs16372547 rs16372575 rs15510892 rs15511238 rs14437480 rs13576513 rs14437833 rs15512208 rs14437986 rs14438176 rs14438295 rs15512536 rs15512597 rs14438666 rs15514028 rs15514731 rs14439129 rs15515023 rs14439432 rs16375993 rs15515918 rs14439978 rs15516682 rs14440134 rs15517313 rs15517724 rs14440651 rs15518700 rs16377914 rs14441251 rs15519416 rs15519614 rs14441455 rs13577702 rs13577722 rs15520694 rs14441909 rs14441977 rs15521514 rs14442069 rs14442201 rs14442287 rs14442513 rs14442532 rs15522441 rs14442673 rs15522686 rs14442833 rs15523076 rs13578109 rs14443226 rs16380227 rs15524336 rs15524801 rs16381113 rs16381216 rs14444152 rs14444404 rs14444582 rs14444794 rs16382347 rs15527639 rs14445431 rs13513410 rs14445557 rs14445734 rs14445977 rs15530463 rs16384276 rs14446625 rs15531534 rs14446940 rs14447058 rs14447276 rs15533100 rs14447760 rs15533957 rs14448203 rs14448418 rs15534618 rs15535170 rs13514546 rs13514692 rs13514797 rs14449620 rs15537574 rs16388688 rs15538168 rs14450486 rs16389180 rs15539210 rs16389585 rs14450965 rs15540258 rs14451136 rs15541130 rs13515664 rs15541946 rs15542344 rs15542429 rs15542564 rs14452279 rs14452296 rs14452386 rs15543316 rs15543509 rs15543680 rs15544037 rs14452931 rs16391744 rs14453127 rs15544979 rbl2488 rs14453319 rs15545486 rbl1438 rs16392352 rs13516208 rs14255027 rs15546477 rs14454267 rs15547023 rs15547473 rs14454753 rs15547808 rs15549117 rs14455361 rs15549573 rs15549602 rs15550089 rs15550593 rs16395092 rs15550888 rs16395404 rs14456772 rs14456938 rs13517376 rs15552731 rs14457396 rs14457459 rs14457465 rs14457562 rs14457643 rs15553624 rs10722710 rs14457866 rs15554707 rs15554867 rs13517829 rs14458681 rs14458777 rs14458878 rs14459054 rs15556199 rs15556527 rs15556672 rs15557036 rs14459920 rs16398940 rs15557813 rs15558257 rs14460503 rs16399568 rs15559482 rs15560352 rs15560604 rs14461437 rs14461725 rs15562000 rs15562505 rs15563180 rs15563710 rs14462677 rs14462879 rs14463223 rs15565249 rs14463931 rs15566364 rs14464372 rs14464373 rs15567638 rs14465129 rs13520208 rs14465598 rs15569517 rs15569895 rs14465964 rs14466114 rs14466374 rs14466487 rs14466696 rs15572316 rs14467027 rs15573049 rs16407937 rs14467470 rs13521235 rs15575184 rs14468420 rs15575644 rs16409141 rs15576148 rs15576514 rs15576636 rs14468933 rs15577162 rs16410334 rs14469454 rs14469701 rs15578886 rs14469988 rs14470123 rs15579831 rs16411480 rs14470487 rs16412018 rs14470755 rs14470991 rs16412710 rs15581865 rs15582096 il-2-chr4-54253173 rs14471722 rs14471966 rs15583609 rs15583905 rs16414042 rs14472391 rs15584209 rs14472894 rs15585218 rs14473198 rs15585534 rs14473382 rs15586095 rs16415460 rs15586324 rs14473938 rs15586565 rs15586900 rs14474207 rs15587619 rs15587771 rs15587981 rs14474705 rs15588878 rs13523533 rs14475071 rs16417379 rs14475634 rs14475719 rs14475800 rs14475877 rs14476286 rs16418473 rs15591679 rs14476671 rs14476722 rs14476850 rs13524268 rs15593697 rs16420137 rs15594234 rs15594357 rs15594583 rs15594688 rs13524608 rs15595474 rs15595836 rs14478398 rs14478564 rs14478716 rbl1257 rbl4469 rs13548047 rs14478856 rs14479026 rs14479347 rs15597530 rs14479567 rs14479796 rs14479812 rs13548301 rs15598326 rs15598431 rs14480253 rs14480271 rs14480397 rs15599434 rs15599633 rs15599886 rs16423852 rs15600435 rs16424035 rs14481194 rs14481413 rs15601379 rs15601588 rs16424884 rs14481866 rs13548858 rs15602086 rs15602125 rs15602398 rs14482459 rs13549067 rs15603543 rs14483181 rs15604330 rs14483405 rs13549347 rs15605412 rs15605832 rs13549517 rs16427708 rs15607084 rs13549851 rs16428267 rs14484949 rs15608427 rs15608837 rs16429297 rs14485427 rs15609847 rs14485848 rs14485858 rs16429837 rs14486134 rs13550420 rs16430172 rs15611382 rs15611579 rs14486828 rs15612412 rs15612665 rs14487179 rs14487406 rs15613782 rs14487714 rs14487998 rs15614835 rs14692610 rbl2471 rbl3900 rbl1352 rs14702412 rs14488074 rbl4843 rbl3836 rbl4626 rs16756051 rs16432901 rs14488214 rs16433111 rs14488356 rs14488424 rbl2614 rs14488496 rs16433389 rs14488650 rs14488748 rs13774314 rs16432762 rs14489036 rs15615824 rs14489092 rs16433992 rs15615917 rs15615975 rs13774381 rs14489236 rs14489292 rs14489371 rs15616352 rs14489526 rs14489596 rs14489621 rs15616680 rs14489941 rs14729008 rbl4923 rs15617132 rbl2647 rs15617380 rs14490176 rs14490272 rs14490411 rs14490495 rs14490499 rs14490574 rs15618146 rs15618177 rs14490734 rs16436014 rs14490811 rs14490817 rs15618689 rs14490875 rs15618956 rs16436496 rs14491030 rbl2464 rbl4397 rbl2211 rs14703709 rs13821042 rs13663927 rs14491234 rs14491521 rs14491755 rs14491984 rs15621089 rs14492188 rs14492402 rs15622266 rs15622316 rs15622590 rs13664602 rs13664633 rs13664708 rs15623907 rs15624520 rs13664926 rs15625210 rs15625620 rs14494229 rs14494453 rs15626787 rs15627196 rs15627770 rs14495084 rs15628112 rs16441444 rs14495353 rs13665466 rs15629396 rs14495956 rs13665638 rs13665683 rs15630416 rs14496623 rs15631046 rs14496945 rs14497095 rs13666021 rs13666050 rs15632661 rs14498082 rs15633345 rs16444662 rs14498517 rs14498724 rs15634259 rs15634449 rs15635022 rs14499224 rs14499362 rs13666708 rs14499758 rs14499997 rs14500053 rs14500265 rs14500500 rs14500586 rbl3345 rbl2066 rbl3317 rs14500665 rs15638681 rs16448089 rbl1406 rs15639000 rbl1215 rs15639274 rs14501359 rs14501990 rs16449413 rs14502183 rs15641089 rs15641498 rs16450154 rs15641754 rs14503383 rs16450813 rs13784740 rs16451335 rs13784783 rs14504052 rs14504217 rs15643823 rbl4016 rbl2216 rs14504505 rs15643977 rs16713658 rs15644327 rbl2200 rs14504914 rs14504926 rs14505065 rs14505193 rs14505259 rs14505484 rs14505631 rs15645993 rbl1128 rs15646713 rs15647273 rs13776464 rbl5095 rbl1492 rs15649037 rs16455769 rs15652773 rs14509942 rs15652417 rs14509739 rs16458302 rs15651483 rs13649998 rs14508830 rs14508809 rs14508668 rs13649800 rs16456436 rs14508379 rs15649904 rs16456156 rs15649744 rs14508149 rs15649489 rs15649463 rs14508086 rs14507965 rs15346771 rs14353256 rs14353199 rs14353111 rs15346333 rs13787041 rs14352825 rs14352806 rs14352708 rs15345400 rs15344951 rs13786802 rs16267686 rs14352155 rs14352033 rs15343523 rs16267252 rs15343240 rs14350738 rs15341869 rs15342486 rs15342857 rs14510165 rs14510525 rs16459461 rs14510828 rs14511246 rs15654713 rs13705180 rs16461055 rs14511732 rs16461365 rs14511980 rs16462193 rs15656877 rs15657444 rs14512941 rs16463055 rs15658688 rs14513480 rs14513683 rs14513727 rs14513950 rs14514234 rs15660996 rs15661087 rs14514609 rbl2637 rs15661583 rs15661711 rs15661964 rs14514956 rs16465569 rs15662491 rs15662848 rs15662898 rs14515559 rs13756987 rs14516012 rs15664718 rs15664990 rs15665724 rs14516612 rs15666168 rs15666225 rs14516944 rs13757471 rs15666914 rs13757582 rs15667232 insulin-chr5-11303110 rs14517545 rs15667697 rs13757764 rs13757953 rs15669291 rs15669673 rs15669919 rs14518919 rs14518923 rs15670798 rs15671579 rbl4812 rbl4651 rs15671666 rs14519751 rs15671887 rbl1369 rbl2307 rs15672231 rs15672397 rs15672721 rs10722582 rs15673447 rs15673636 rs15673940 rs15674552 rs15674582 rs14519806 rs13754806 rs16473499 rs16473584 rs16473653 rs13754829 rs15675909 rs16473747 rs14693539 rbl4707 rs14735012 rbl3825 rbl3019 rs14519850 rs16475671 rs16523809 rs16523816 rs14519933 rs14520051 rs15676444 rs15676543 rs15676627 rs13794020 rs16474522 rs16474535 rs13794042 rs14520675 rs15677208 rs15677381 rs16474891 rs14520896 rs14520967 rs14521022 rs14521043 rs15677710 rs15678029 rs15678212 rs13794168 rs13794195 rs15678496 rbl3640 rs15678680 rs14521599 rs14521679 rs15679363 rs14521850 rbl1205 rs15679503 rbl1113 rbl4514 rs13754896 rs15679760 rs15679907 rs13754925 rs14522234 rs14522325 rs15680512 rs14522612 rs14522699 rs16477192 rs14522910 rs15681901 rs14523379 rs14523514 rs14523678 rs15683152 rs14523792 rs14523962 rs14524206 rs15684481 rs14524393 rs14524473 rs15685224 rs15685534 rs15685582 rs15685956 rs15686325 rs14525254 rs16480538 rs13756177 rs15687204 rs16480834 rs14525780 rs14525920 rs14526092 rs14526121 rs14526405 rs15689158 rbl1428 rbl2714 rs13802954 rbl4000 rbl3041 rbl4168 rs16689818 rs15689372 rs13584119 rs15689738 rs13584316 rs13584330 rs13584442 rs14527836 rs15691156 rs15691594 rs15691908 rs13584664 rs14528261 rs16484556 rs15693130 rs14528721 rbl5002 rs14529071 rs15693707 rs15693793 rs15694178 rs14529634 rs14529846 rs13585204 rs14530075 rs14530099 rs14530425 rs14530495 rs14530532 rs15695393 rs14530671 rs14530742 rs15695889 rs15696062 rs13585385 rs15696143 rs16487568 rs14531180 rs14531246 rs15696441 rs15696504 rs16487872 rs15696638 rs16487920 rs16487941 rs15696808 rs16488160 rs15696917 rs14531342 rs16488469 rs15697055 rs16488662 rs13585490 rs15697526 rs14531399 rs16489511 rs14531427 rs14531464 rs14531560 rs16490367 rs14531759 rs15699394 rs14531939 rs15699746 rs15699772 rs16491171 rs15700071 rs14532348 rs14532588 rs15700989 rs15701452 rs16492362 rs15701884 rs15702155 rs13586280 rs14533603 rs13586348 rs14533844 rs15703024 rs16493678 rs13586520 rs14534549 rs15704459 rs13586664 rs14534932 rs16494622 rs15705265 tgfb3-chr5-35313087 rs13586869 rs14535551 rs15706512 rs14535895 rs14536054 rs14536149 rs16496103 rs13587245 rs15707798 rs15708212 rs14536896 rs14536943 rs15708716 rs16497240 rs14537180 rs15709555 rs15709599 rs16497778 rs13587719 rs14537875 rs14538005 rs15710528 rs14538138 rs15710714 rs14538389 rs14538530 rs16498806 rs14538627 rs15711698 rs14539004 rs14539182 rs16499413 rs14539394 rs14539630 rs15713537 rs14539903 rs14540161 rs15714698 rs14540377 rs14540610 rs14540708 rs14540757 rs16501623 rs15716598 rs15716750 rs14541594 rs15717505 rs14541877 rs15717972 rs15718481 rs16503364 rs13589215 rs15719027 rs15719174 rs15719418 rs14543001 rs15720350 rs14543323 rs16504801 rs15720757 rs16505156 rs15720999 rs14543774 rs14543923 rs14543961 rs13589753 rs14544214 rs15722360 rs14544589 rs14544601 rs14544815 rs16506709 rs15723771 rs15724385 rs15724643 rs14545876 rs16507770 rs15725128 rs15725551 rs16508209 rs15726326 rs13590820 rs15726907 rs16508941 rs15727193 rs14547500 rs16509686 rs15728397 rs16510194 rs15728652 rs13591321 rs16510738 rs16510831 rs15729733 rs15730058 rs14548790 rs14548826 rs15731150 rs15731440 rs15732050 rs14549581 rs15733056 rs15733400 rs14550439 rs16513826 rs15735087 rs14551224 rs16514663 rs14551368 rs13595240 rs15736388 rs13592838 rs16515141 rs16515157 rs15737264 rs15737297 rs15737814 rs14552301 rs15738149 rs14552623 rs16516512 rs15739184 rs14553514 rs16517986 rs15740880 rs16518326 rs14554006 rs15741781 rs14554543 rs15743020 rs15743161 rs15743499 rs16519971 rs14555121 rs15744340 rs14555690 rs16521089 rs15745923 rs16521434 rs15746222 rs14556228 rs15747076 rs16522116 rs14556923 rs15747786 rs15748216 rs16522750 rs15749420 rs15749746 rs14558221 rs15750263 rs16524068 rs14558529 rs16524270 rs15751140 rs15751385 rs14559062 rs15751696 rs15751936 rs15752067 rs16525152 rs15752604 rs14559596 rs15753050 rs15753067 rs16525790 rs14559943 rs14560032 rs14560165 rbl1073 rs16526586 rs15754191 rs15754545 rs16527273 rs14561072 rs15755048 rs13561651 rs14561559 rs14561641 rs14561846 rs16528511 rs14561951 rs15756838 rs15757297 rs15757537 rs14562710 rs15758001 rs15758233 rs16530021 rs14563201 rs14563338 rs15759150 rs16530756 rs15759637 rs15760291 rs16531583 rs13562782 rs15761558 rs15762304 rs15762388 rs16532400 rs14565221 rs15763074 rs14565505 rs15763662 rs16533311 rs15764655 rs14566250 rs14566457 rs15765462 rs16534308 rs14566995 rbl2649 rs14567232 rs13563898 rs15766932 rs15767581 rs14567872 rs14568144 rs14568293 rs16536375 rs14568489 rs14568583 rs16536680 rs14568888 rs15770298 rs14569044 rs16537104 rs14569259 rs15771038 rs15771359 rs16537603 rs16537893 rs15771920 rs14570101 rs15772833 rs15773041 rs14570373 rs15773300 rs16538732 rs14570736 rs14570914 rs14571096 rs15774479 rs13565378 rs14571768 rs14571955 rs14572134 rs15775825 rs14572287 rs14572389 rs14572599 rs13565833 rs15776894 rs15777012 rs15777229 rs16541115 rs15777680 rs14573367 rs14573395 rs15778112 rs15778177 rs15778395 rs15778489 rs15778906 rs14573961 rs16542360 rs15779265 rs16542560 rs15779683 rs16542908 rs14574514 rs14574567 rs15780181 rs15780532 rs16543277 pasp-chr6-11219295 rs15780885 rs15780984 rs16543397 rs16543406 rs15781458 rs15781634 rs14575114 rs14575151 rs15781960 rs16544088 rs15782324 rs16544260 rs14575379 rs16544383 rs15782758 rs15782885 rs13566904 rs13566914 rs15783051 rs14575516 rs14575599 rs16544777 rs15783424 rs14575657 rs14575694 rs16544902 rs15783701 rs15783810 rs13566993 rs16545133 rs14575967 rs14576047 rs15784399 rs13567146 rs16545649 rs14576383 rs14576454 rs13567253 rs13567276 rs13567289 rs14576809 rs14576920 rs14576987 rs15785833 rs14577204 rs15786252 rs15786297 rs15786486 rs14577600 rs15787319 rs15787464 rs14577901 rs15787942 rs10722082 rs14578381 rs15788483 rs15788659 rs16548293 rs16548300 rs14578697 rs15789502 rs15789590 rs16548777 rs16549221 rs14579215 rs14579387 rs14579434 rs16549635 rs14579662 rs15791349 rs16549872 rs14579833 rs16550070 rs14580003 rs16550209 rs15792205 rs16550502 rs15792653 rs15793024 rs13568879 rs14580806 rs14580941 rs14581008 rs15794175 rs16551432 rbl4662 rbl1365 rs15794509 rs15794459 rs16551566 rs16551641 rs14581545 rs13758361 rs14581674 rs14581794 rs15795162 rs15795189 rs16552078 rs14581947 rs14582024 rs16552182 rs14582058 rs15795466 rs15795509 rs15795568 rs16552364 rs15795707 rs14582338 rs14582414 rs13758499 rs14582458 rs14582523 rs14582568 rs14582596 rs14582662 rs15796283 rs14582808 rs13578507 rs16553100 rs15796945 rs14583188 rs13578679 rs16553817 rs14583564 rs15798031 rs16554001 rs14583854 rs14583934 rs14584021 rs14584049 rs15798944 rs13578980 rs15799343 rs15799355 rs15799482 rs16554993 rs15799715 rs15800133 rs15800340 rs15800540 rs14584812 rs15801252 rs15801266 rs15801878 rs16556076 rs15802124 rs15802300 rs16556330 rs13579452 rs16556513 rs15803190 rs14585927 rs13579592 rs14586047 rs15803916 rs14586287 rs13579796 rs14586586 rs14586697 rs13579931 rs15805109 rs14587028 rs14587100 rs14587227 rs13580176 rs14587547 rs15806906 rs15807122 rs14587967 rs15807347 rs14588191 rs15807761 rs14588347 rs16559731 rs14588414 rs13580660 rs14588627 rs14588684 rs14588865 rs16560484 rs15809471 rs15809584 rs14589239 rs13580988 rs15810833 rs14589675 rs13581107 rs16561432 rs15811596 rs16561744 rs14590212 rs14590240 rs14590318 rs16562363 rs14590482 rs14590483 rs16562623 rs15813403 rs15813614 rs16563024 rs15813993 rs14591306 rs13581798 rs15814673 rs16563919 rs15815010 rs14591968 rs15815291 rs14592224 rs15815689 rs14592571 rs15815968 rs16565239 rs14592831 rs14592952 rs14592964 rs15816668 rs16565892 rs15817098 rs16566117 rs14593491 rs16566271 rs14593592 rs15817738 rs14593897 rs14594096 rs15818145 rs14594156 rbl2979 rbl3995 rbl3068 rbl2280 rs14594203 rs16567119 rs13804910 rbl1618 rbl3899 rbl4460 rs15818654 rs14594269 rbl1152 rs15819306 rs14594642 rs15819732 rs15819806 rs13753914 rs16568096 rs15820216 rs16568373 rs15820610 rs14595336 rs14595467 rs14595665 rs15821808 rs14596440 rs14596507 rs14596542 rs16570139 rs15823363 rs16570297 rs16570309 rs14596954 rbl2090 rs15823559 rs14597122 rs15824218 rs15824313 rs15824390 rs15824497 rs14597600 rs16570996 rs14597726 rs14597906 rs13738561 rs15825213 rs15825511 rs16571619 rs15825705 rs14598438 rs15825997 rs13738806 rs15826188 rs15826795 rs16572487 rs15827154 rs14599354 rs13739121 rs16573112 rs14599620 rs15828492 rs15828764 rs16573538 rs15828936 rs14600022 rs15829431 rs15829574 rs14600312 rs13739434 rs15829996 rs14600785 rs14601011 rs15831137 rs13739720 rs16575534 rs14601269 rs16575791 rs14601428 rs15832109 rs15832278 rs14601667 rs13739943 rs14601968 rs15832653 rs13740022 rs14602138 rs14602349 rs15833662 rs16577468 rs14602723 rs14602832 rs15834388 rs15834580 rs13740395 rs16578352 rs13740451 rs14603322 rs15835348 rs13740545 rs15835608 rs14603707 rs14603876 rs15836300 rs14604010 rs16579636 rs14604157 rs15836845 rs14604295 rs14604388 rs15837431 rs13740952 rs13740955 rs15837502 rs14604470 rs14604479 rs15837586 rs14604521 rs14604525 rs15837726 rs16580527 rs15837786 rs15838018 rs15838129 rs15838148 rs13791413 rs14604783 rs14604803 rs14604888 rs14604927 rs14604993 rs15838742 rs14605138 rs14605175 rs15838860 rs14605238 rs16581205 rs14605381 rs15839450 rs16581502 rs13791575 rs13791580 rs15839939 rs15840192 rs14605706 rs13783972 rs15840685 rs14605963 rs13742409 rs15841467 rs15841622 rs14606400 rs14606550 rs15842190 rs15842324 rs14607135 rs14607146 rs15843087 rs14607482 rs15843285 rs15843372 rs13742958 rs14607830 rs15844013 rs16584606 rs15844296 rs14608276 rs14608448 rs14608589 rs14608625 rs15845344 rs13743453 rs15845771 rs15845829 rs16585801 rbl4987 rbl2290 rs14609240 rs16585983 rs13737377 rs14609301 rs15846462 rs14609333 rs14609392 rs15846731 rs15846953 rs15847178 rs14609565 rs16587023 rs15847946 rs16587332 rs14609840 rs14609927 rs13737676 rs15848962 rs13737740 rs15849410 rs15849699 rs15850364 rs13737917 rs14610492 rs15850767 rs14610547 rs13737947 rs14610564 rs13737969 rs14610704 rs15851819 rs14610843 rs16589956 rs14610907 rs15852323 rs14610961 rs14610987 rs15852983 rs15853071 rs14611160 rs15853763 rs13738263 rs15853804 rbl4756 rbl4634 rbl4833 rbl1740 rs16591471 rs14611503 rs15854041 rs16591699 rs15854130 rs15854207 rbl3206 rs15854332 rs14611877 rs14611909 rs14611940 rs15854607 rs16592163 rs15854820 rs14612237 rs13780567 rs15855410 rs14612494 rs16592794 rs15855895 rs15856057 rs14612840 rs14612916 rs14613022 rs15856403 rs15856536 rs14613174 rs14613335 rs15856919 rs14613425 rs14613634 rs16593884 rs15857376 rs14613769 rs14613838 rs15857593 rs14613980 rs15857871 rs14614083 rs14614247 rs14614323 rs15858722 rs14614451 rs14614489 rs14614559 rs15859070 rs16594915 rs14614674 rs14614738 rs16594984 rs13781370 rs15859282 rs15859376 rs16595140 rs15859581 rs14614986 rs15859726 rs14615150 rs16595819 rs13781603 rs14615490 rs13781725 rs15860799 rs15860999 rs14615863 nramp1-chr7-23286258 rs14616019 rs15861828 rs15862005 rs14616187 rs15862459 rs15862831 rs14616506 rs14616563 rs14616836 rs15863682 rs14616879 rs15864107 rs15864122 rs13596063 rs16597951 rs15865067 rs15865237 rs15865428 rs14617583 rs15866158 rs14617866 rs14618024 rs15866920 rs14618292 rs15867135 rs14618528 rs15867461 rs15867521 rs14618727 rs15868018 rs16599839 rs13596689 rs15868821 rs14619226 rs15869123 rs15869290 rs15869466 rs14619679 rs14619815 rs15870369 rs14619960 rs14620075 rs14620221 rs15870814 rs13597183 rs14620404 rs14620533 rs15871595 rs14620733 rs15871769 rs15872202 rs15872354 rs15872578 rs14621171 rs16602863 rs15873243 rs14621563 rs14621749 rs13597829 rs13597915 rs15874611 rs15874656 rs15874874 rs14622337 rs16604163 rs14622507 rs14622519 rs14622611 rs15876133 rs15876504 rs14623217 rs14623259 rs15877431 rs15877829 rs13598620 rs14624250 rs15878354 rs16606622 rs15878748 rs14624866 rs15879002 rs14624953 rs14625022 rs14625115 rs15879689 rs14625293 rs13599059 rs14625380 rs15880198 rs15880426 rs15880448 rs15880841 rs15880960 rs15881268 rs15881295 rs14626329 rs16609104 rs14626431 rs13599572 rs14626865 rs15882678 rs15882768 rs15883060 rs16610089 rs14627275 rs15883350 rs15883410 rs14627646 rs14627731 rs15883937 rs14627918 rs15884300 rs14628148 rs15884638 rs15884820 rs15885146 rs13600284 rs14628555 rs14628708 rs13600357 rs14628841 rs14628975 rs14629000 rs14629061 rs15886414 rs13600613 rs16612776 rs14629419 rs15887074 rs14629681 rs16613448 rs14629843 rs15888306 rs14630225 rs15889061 rs14630354 rs14630394 rs13601114 rs16614617 rs14630794 rs14630860 rs13601246 rs15890557 rs14631410 rs14631483 rs14631588 rs13601510 rbl3053 rs14631807 rs15892098 rs15892235 rs14631945 rs14631985 rs15892381 rs15892476 rs15892484 rs15892550 rs15892576 rs15892764 rs14632053 rs15893092 rs15893358 rs15893534 rs15893650 rs14632200 rs14632421 rs14632556 rs15894413 rs15894963 rs16617565 rs14633266 rs14633399 rs14633481 rs13614466 rs14633547 rs14633655 rs15896372 rbl4827 rs14633982 rs14634129 rs13614724 rs16619029 rs15897561 rs15897723 rs15897819 rs14634490 rs14634580 rs14634607 rs14634960 rs15898785 rs14635367 rs14635521 rs16620523 rs14635607 rs14635709 rs14635791 rs13615250 rs15900506 rs14636049 rs14636073 rs15900779 rs13615338 rs15900903 rs15900985 rs13741988 rs15901159 rs15901483 rs15901525 rs15901569 rs14636750 rs16621922 rs16622030 rs15902009 rs13742113 rs14637016 rs14637092 rs14637144 rs14637181 rs15902792 rs16622699 rs14637320 rs15903093 rs14637593 rs14637695 rs15903506 rs15903664 rs15903870 rs15903891 rs14638269 rs14638435 rs14638482 rs14638715 rs16624662 rs15905512 rs14639133 rs14639303 rs13663215 rs15906681 rs10723937 rs16625881 rs14639896 rs15907403 rs13663454 rs15907489 rs13663479 rs15907993 rs13663697 rs13786032 rs15908855 rs13786085 rs15909222 rs13786142 rs15909525 rs15909691 rs16627615 rs14640988 rs15909994 rs16627814 rs15910140 rs14641081 rs13786312 rs15910192 rs15910206 rs15910269 rs15910298 rs15910340 rs14641294 rs14641298 rs15910446 rs15910514 rs13679046 rs14641409 rs15910660 rs15910666 rs14641535 rs16628438 rs14641594 rs15910940 rs14641652 rs15911010 rs15911059 rs13679165 rs15911266 rs13679202 rs15911374 rs15911493 rs13679266 rs14642115 rs15911819 rs15912041 rs14642374 rs14642459 rs15912619 rs15912837 rs14642627 rs15912991 rs16630089 rs14642828 rs15913264 rs14642962 rs16630601 rs14643171 rs15913841 rs14643375 rs14643384 rs14643569 rs14643641 rs15915107 rs14643928 rs15915488 rs15915546 rs16632100 rs14644385 rs15916143 rs15916355 rs14644672 rs15916868 rs14644954 rs15917259 rs15917684 rs14645368 rs15918056 rs14645554 rs15918587 rs14645723 rs13680713 rs15919081 rs14646046 rs14646133 rs14646212 rs14646364 rs14646516 rs16634856 rs15919883 rs15919945 rs14646768 rs16635165 rs14646854 rs14646995 rs15920571 rs14647161 rs13680995 rs13681019 rs15921032 rs15921137 rs14647357 rs14647460 rs16635867 rs14647568 rs14647677 rs15922182 rs16636283 rs15922515 rs14648160 rs14648254 rs15923259 rs14648486 rs16637150 rs15923952 rs14648757 rs14648815 rs13681640 rs14648949 rs14649068 rs15925157 rs14649200 rs15925447 rs14649436 rs14649557 rs14649697 rs14649705 rs14649823 rs14649937 rs14649991 rs15926867 rs15927400 rs14650356 rs14650450 rs15928031 rs15928353 rs15928661 rs15928854 rs15929023 rs14651191 rs15929272 rs15929533 rs15929808 rs14651720 rs15930120 rs15930332 rs16641510 rs15930577 rs14652282 rs14652346 rs15930952 rs15931099 rs14652511 rs14652607 rs14652704 rs14652823 rs15931811 rs15931972 rs15932010 rs14653374 rs14653454 rs14653514 rs14653790 rs15933092 rs15933369 rs15933806 rs14654435 rs16644389 rs15934357 rs14654636 rs15934454 rs15934475 rs15934655 rs15934934 rs14654978 rs14655090 rs14655110 rs15935538 rs14655265 rs15936043 rs16646186 rs13683911 rs15936508 rs14655807 rs16646576 rs14655901 rs15937047 rs15942875 rs15937380 rs15937739 rs14656372 rs14656435 rs14656476 rs14656538 rs14656613 rs14656677 rs14656764 rs15938556 rs14657052 rs14657204 rs15939166 rs15939357 rs14657279 rs16649027 rs15939854 rs15940094 rs15940490 rs14657615 rs15940727 rs14657708 rs15941614 rs15941632 rs14658077 rs14658209 rs13685013 rs15942169 rs14658386 rs14658533 rs13685142 rs14658630 rs15942898 rs14658686 rs14658722 rs16650965 rs15943028 rs15943131 rs15943237 rs13741106 rs16651340 rs15943688 rs14659200 rs15943908 rs15944086 rs15944485 rs15944758 rs13741395 rs15945320 rs15945347 rs15945632 rs15945813 rs14660176 rs13741640 rs14660358 rs16653199 rs14660580 rs15947082 rs15947313 rs14660815 rs14671538 rs15968396 rs15968174 rs15967887 rs14671067 rs15967299 rs15966902 rs14670401 rs16665285 rs13767077 rs14670156 rs13767033 rs15965754 rs16664608 rs15964870 rs14669552 rs14669500 rs14669362 rs14669284 rs13766623 rs15963367 rs10725308 rs14668842 rs15962689 rs15962389 rs15962028 rs14668483 rs15961779 rs13766310 rs15961588 rs14668170 rs13766247 rs14668059 rs15960664 rs14667896 rs15960395 rs16662146 rs15960167 rs15959966 rs14667408 rs13765935 rs14667186 rs15958832 rs15958759 rs16661115 rs14666816 rs14666717 rs13765663 rs14666293 rs15957648 rs16660309 rs14666103 rs14666100 rs15957507 rs14665805 rs15957333 rs14665707 rs14665584 rs15956603 rs13765222 rs14665249 rs13765128 rs14665121 rs14664894 rs15955171 rs15954508 rs16658537 rs15954241 rs13764795 rs16658102 rs15953664 rs14664119 rs15953039 rs14663930 rs14663887 rs14663796 rs13764479 rs15952263 rs14663375 rs15951997 rs14663160 rs15951815 rs14662996 rs14662898 rs14662872 rs15950978 rs14662516 rs15950502 rs15950423 rs15950347 rs14662209 rs13763754 rs14661901 rs14661805 rs16654960 rs14661652 rs15948449 rs15948212 rs16654287 rs14661217 rs15947732 rs14661034 rs14660981 rs14660861 rs16666818 rs15968515 rs14671632 rs14671718 rs13607034 rs15968950 rs15969098 rs15969261 rs16667467 rs15969458 rs13607268 rs15969939 rs16667926 rs14672513 rs14672524 rs15970438 rs16668318 rs16668328 rs15970988 rs14673061 rs15971256 rs15971704 rs15971825 rs15972096 rs15972326 rs14673668 rs16669354 rs15972773 rs14673898 rs15973199 rs15973318 rs14674229 rs16670250 rs14674285 rs14674459 rs15974087 rs15974200 rs15974302 rs13608311 rs15974753 rs15974778 rs13608395 rs15975189 rs15975326 rs14675189 rs14675307 rs16671711 rs16671779 rs14675459 rs15975932 rs15976009 rs14675718 rs14675825 rs15976439 rs14675969 rs14676066 rs15976775 rs14676340 rs15977259 rs14676417 rs15977388 rs16673358 rs15977521 rs14676689 rs15977796 rs14676824 rs14676942 rs15978131 rs15978241 rs15978335 rs14677207 rs14677222 rs14677293 rs14677363 rs14677393 rs14677447 rs14677477 rs14677561 rs14677576 rs15979053 rs14677701 rs15979139 rs14677624 rs16000328 rbl2391 rs15979233 rs14677899 rs13801064 rs14677826 rs15979302 rbl4169 rbl1445 rbl3893 rbl1522 rs14677934 rs16675035 rs15979701 rs15979810 rs15979954 rs15979976 rs15980085 rs14678397 rs14678569 rs13795397 rs16675475 rs16675524 rs14678700 rs15980423 rs15980499 rs14678810 rs14678943 rs14678991 rs14679117 rs15981325 rs15981733 rs16676657 rs14679695 rs13735709 rs14679905 rs15982593 rs14680031 rs14680133 rs14680227 rs15983231 rs15983249 rs13736027 rs16677849 rs14680647 rs14680870 rs15984124 rs15984353 rs13736205 rs15984603 rs14681344 rs15984852 rs15984959 rs15985211 rs13736402 rs14681736 rs15985793 rs14682012 rs14682062 rs14682211 rs16679894 rs14682357 rs14682663 rs15987352 rs15987530 rs14682803 rs13736908 rs14682951 rs15988003 rs15988169 rs14683166 rs14683332 rs15988401 rs14683549 rs15988932 rs16681673 rs14683802 rs14683916 rs14683922 rs14683965 rs13737257 rs15989565 rs14684121 rs14684146 rs13818841 rs14941632 rbl11216 rs14941585 rs14941500 rs14001088 rs14941403 rs15560544 rs14941298 rs14000790 rs14000729 rs13615903 rs14940980 rs14000352 rs14000261 rs14000191 rs14000112 rs13999974 rs14940453 rs13999825 rs13999697 rbl4540 rs14939975 rs14940119 rs14940127 rs14940145 rs14941656 rs14941660 rs14941746 rs15561798 rs13677194 rs14001468 rs14941963 rs14942058 rs14001581 rs15562980 rs14001627 rs14001676 rs13677364 rs14001865 rs15564053 rs14001903 rs13677478 rs14002026 rs14943069 rs14943201 rs14002196 rs13677654 rs14002296 rs14002323 rs14002369 rs14943623 rs15566482 rs13677745 rs14002664 rs14943947 rs14944018 rs14944030 rs14944102 rs15567805 rs14002843 rs14002855 rs14002916 rs14944539 rs14944589 rs14003088 rs13678015 rs15569295 rs14944740 rs14003134 rs14003153 rs14003173 rs15569898 rs14944911 rs15570363 rs14945010 rs13678148 rs14003423 rs14003497 rs15571134 rs14003558 rs14003624 rs14003751 rs14945648 rs15572325 rs14003903 rs15572682 rs14945786 rs14003941 rs16695718 rbl1457 rbl10009 rbl2209 rs14945933 rs14945951 rs14004040 rs14004127 rs14004136 rs14004222 rs15573368 rs14004279 rs14004295 rs14946134 rs15573452 rs13799452 rs14004477 rs14004514 rs14004562 rs14004598 rs14946333 rs14946390 rs13787241 rs14004928 rs15596015 rbl2203 rs15574482 rs14005096 rs14946661 rs14005243 rs14005344 rs15575313 rbl2395 rs14946802 rs14946872 rs13784988 rs14005729 rs14005716 rs14947041 rs10725738 rs14947112 rs14006050 rs14006125 rs14947230 rs14006224 rs14006337 rs14947417 rs14006548 rs14006636 rs15578000 rs14947724 rs14947769 rs14007027 rs14948067 rs14948183 rs14007418 rs15579946 rs14007565 rs14007843 rs14948884 rs15581427 rs14008254 rs15582183 rs14949260 rs14949355 rs14949373 rs15582727 rs14008615 rs14949605 rs14008835 rs14949856 rs14008974 rs14009067 rs14009177 rs14950043 rs14950191 rs14009473 rs13789752 rs15584920 rs14009745 rs14009888 rs14010006 rs14951124 rs14010451 rs15586461 rs14010538 rs16008639 rs15586687 rs14010630 rs14010683 rs14010716 rs14010790 rs13785361 rs14951550 rs14951592 rs14011029 rs14011106 rs14011233 rs15587953 rs14951781 rs14951847 rs14951900 rs13785515 rs14011613 rs14011668 rs14011725 rs14952148 igf-1r-chr10-17324116 rs14952202 rs15589031 rs14011900 rs14952325 rbl1557 rs13795245 rs14012066 rbl5171 rs14012202 rs14952636 rbl2509 rs14012477 rs14012680 rs14012806 rs13703872 rs14012979 rs14953302 rs14953458 rs14953588 rs14953750 rs14953751 rs15592249 rs14013334 rs14954111 rs14954215 rs14954319 rs15593514 rs14954512 rs14954569 rs14013921 rs14954655 rs14014047 rs14014160 rs14014367 rs13704573 rs14955215 rs14955280 rs14014515 rs14955378 rs14014606 rs13704658 rbl3071 rs14014749 rs14014767 rs14956845 rs13689118 rs13689131 rs14017009 rs14017116 rs14017196 rs15599252 rs13726336 rs14017373 rs14957367 rs14957451 rs14957586 rs14957744 rs15600746 rs14957923 rbl2659 rs14958018 rs13628017 rs14958317 rs14018401 rs14958535 rs14958678 rs14958745 rs14958789 rs14958837 rs14958917 rs14958990 rs14018893 rs13628443 rs14959074 rs14959096 rs14018976 rs14959128 rs15603323 rs14019003 rs14019018 rs14959188 rs14019138 rs14959201 rs14019169 rs14959273 rs14019217 rs13710991 rs14019297 rs15603909 rs14959448 rs14019448 rs15604159 rs14959594 rs14959646 rs14019547 rs14019559 rs14019648 rs14019701 rs14959847 rs14019836 rs14019903 rs14959960 rs14019994 rs14020011 rs14020100 rs14020133 rs15605614 rs14020214 rs14960193 rs14960221 rs14020391 rs14020489 rs14020560 rs14020624 rs14020683 rs14960637 rs14020913 rs14960654 rs14960684 rs14960765 rs13745359 rs14021032 rs14021053 rs14960886 rs14960990 rs14021190 rs14021520 rs14021528 rs14961513 rs14961659 rs14961716 rs15609867 rs14961831 rs14961947 rs14022073 rs14022121 rs14022205 rs14022289 rs14962308 rs14022321 rbl1415 rs13791985 rs14962576 rs14962650 rs14962708 rs13792087 rs14022971 rs15613012 rs14963019 rs14023260 rs14963115 rs14963211 rs14023434 rs15614027 rs14023689 rs14963506 rs14963585 rs14963832 rs14963991 rs14024452 rs14964166 rs15616371 rs14964298 rs14024848 rs14964379 rs14024984 rs15616661 rs14025092 rs13613721 rs14025158 rs10725723 rs15617157 rs15617251 rs15617276 rs15617411 rs15617562 rs14964830 rs15617643 rs15617849 rs15618076 rs14964994 rs15618347 rs14965019 rs14025442 rs14025558 rs14025588 rs14025604 rs14025613 rs14025658 rs14025672 rs14025779 rs14025859 rs14965279 rs14025914 rs15619718 rs14965335 rs14965403 rs14026035 rs14965437 rs14026071 rs14026117 rs15620103 rs14965614 rs14965636 rs14965652 rs14965660 rs14026230 rbl2070 rs14026277 rs15620627 rbl3177 rs14965732 rs15620749 rs14026439 rs14026489 rs14026530 rs14966000 rbl2366 rs14966016 rs14966060 rs14026750 rs14026927 rs15621736 rs14026826 rs14966082 rs14026977 rbl1651 rs14737329 rbl4518 rs16750065 rbl3085 rbl3790 rs14966313 rbl3647 rbl1783 rbl4959 rbl3038 rs15621993 rs14966379 rs14027177 rs14027310 rs14027323 rs14966672 rs14966714 rs13793041 rs14027646 rs14027719 rs14027766 rs14966858 rs14966910 rbl1580 rs14966972 rs14967033 rs15623833 rs15623972 rs14028076 rs14967204 rs14967234 rs14028217 rs13700254 rs14967391 rs14967310 rs14967500 rs14028545 rs14028610 rs13700401 rs14967744 rs14967939 rs14028833 rs14029068 rs14029028 rs14028910 rs14028909 rbl11401 rs14968348 rs14968356 rbl2392 rs14029178 rs15627358 rbl11412 rbl11439 rbl10162 rs13775992 rs14029677 rs14969078 rs14969153 rs14029974 rs14969319 rs14969322 rs14030185 rs14030286 rs14030544 rs14030564 rs14030696 rs14969969 rs14031213 rs14970492 rs14031102 rs14970348 rs15630719 rs14030942 rs14970690 rs14970935 rs14971083 rs14031848 rs13621300 rs14971198 rs14971354 rs13621493 rs14032247 rs10723545 rs15633968 rs15634209 rs14972249 rs14972279 rs14972357 rs15635055 rs14972525 rs14033234 rs15635611 rs14033499 rs14033559 rs14033598 rs14033691 rs15636752 rs14033757 rs14972893 rs14033841 rs13786021 rs13609248 rs13609285 rs14034077 rs14973156 rs13609393 rs14034525 rs14034687 rs13609494 rs14035005 rs14973879 rs14974063 rs14035356 rs14035397 rs14035638 rs14974529 rs14974679 rs13609998 rs13610024 rs14974911 rs14036353 rs13610143 rs14036624 rs15642829 rs14036782 rs14975497 rs15643393 rs14975677 rs14975805 rs14037232 rs14037243 rs14037395 rs14976049 rs14976097 rs14037535 rs14037608 rs14037790 rs14976444 rs14976448 rs14038011 rs14976572 rs14976717 rs14038361 rs14038463 rs14038468 rs14038554 rs14976969 rs13611013 rs14977026 rs14038863 rs13611113 rs13611122 rs14977395 rs15648998 rs14039242 rs14039503 rs14977940 rs13611394 rs14039829 rs14978327 rs14040030 rs14040040 rs14040185 rs14978905 rs14040373 rs14040375 rs14979113 rs14040587 rs14979265 rs14040697 rs14040823 rs15653519 rs14979520 rs14041067 rs14041162 rs14041250 rs14041454 rs15654737 rs14041652 rs14980261 rs14980322 rs15655677 rs14041996 rs14042126 rs14980853 rs15656643 rs14980901 rs15657084 rs14042423 rs14042581 rs14981235 rs13612644 rs14042774 rs14981507 rs14043048 rs14043099 rs14981639 rs14043227 rs14043255 rs14043421 rs14043520 rs13613009 rs14982194 rs14043810 rs14043840 rs14982436 rs13613192 rs15661027 rs14982666 rs14982865 rs14982982 rs15662367 rs14983045 rs14983221 rs14044776 rs14983468 rs14983580 rs14045151 rs14045213 rs14983657 rbl4920 rs14045323 rbl4183 rbl3571 rbl3566 rbl1372 rbl4669 rbl1521 rbl1345 rs14045402 rs15664246 rs14045440 rs14045473 rs14045550 rs14045614 rs14045657 rs14045725 rs14045738 rs14045825 rs14046039 rs15665532 rs14046108 rs14046294 rs14984317 rs14984406 rs14046447 rs14046591 rs15667239 rs13715517 rs14046894 rs14047028 rs14047259 rs15668644 rs14984996 rs14047646 rs14985358 rs14047825 rs14047903 rs14048017 rs13715985 rs14048107 rs13716068 rs14048457 rs14048487 rs14986185 rs14048678 rs15672403 rs14986272 rs15673296 rs14049118 rs15673762 rs14049208 rs14049289 rs14986719 rs15675027 rs14986822 rs15675163 rs14986849 rs10725851 rs14986883 rs14986893 rs14986898 rs14049387 rs15675703 rs14049602 rs14987224 rs14987256 rs14987293 rs14987328 rs14049768 rs15676474 rs14057579 rs14993755 rs14057507 rs14993477 rs14993305 rs14056920 rs14056884 rs14993109 rs14056730 rs14992575 rs13728182 rs14992336 rs13728077 rs15688929 rs14991781 rs13727888 rs14991492 rs14991266 rs15687730 rs14991195 rs14991095 rs15687020 rs14054743 rs14054710 rs13727590 rs14990671 rs14990556 rs13727398 rs15685085 rs14990273 rs14990154 rs14990028 rs14989993 rs14053305 rs13727095 rs14053211 rs13727080 rs14989719 rs14052936 rs14052855 rs15682947 rs14989338 rs14989321 rs13726916 rs14989159 rs14989110 rs14988775 rs15680717 rs14051927 rs14988531 rs14051703 rs14051652 rs14051528 rs13726629 rs14988294 rs14051160 rs13726567 rs14988106 rs15678711 rs14987848 rs15678001 rs14050365 rbl1612 rs14050197 rs14050057 rs13799120 rs14994099 rs15677100 rs14987602 rs16013001 rbl4869 rs16697936 rs14057960 rs15694006 rs14994298 rbl3916 rbl5034 rbl1237 rs16700423 rs14994330 rs14058120 rs14994394 rs14058235 rs14058251 rs14058322 rbl1356 rs14058427 rs14994646 rs14058460 rs14994753 rs13819338 rs14058755 rs14058675 rs14994954 rs14058571 rs14995181 rs14058830 rs14058898 rs14059042 rs13546723 rs13546755 rs13546757 rs14995553 rs14995644 rs13546902 rs14059606 rs14995854 rs14995906 rs14996059 rs14996147 rs15698983 rs14996267 rs14996430 rs14060247 rs14996618 rs14060484 rs14060582 rs14060781 rs14997102 rs14997431 rs14061178 rs14997641 rs14061559 rs13547797 rs14061696 cd74-chr13-12092188 rs14998079 rs14061870 rs14062084 rs14998499 rs15703658 rs14998613 rs14062312 rs13797994 rs15704155 rs14998737 rbl2236 rs15001532 rs14066779 rs14998788 rs14062402 rbl2716 rbl1615 rs14062551 rs14062573 rs13678424 rs14998975 rs16699710 rs14999041 rs13678472 rs14062853 rs14062958 rs13678528 rs14999224 rs13678610 rs14999343 rs14999402 rs14063555 rs14063603 rs14999530 rs14064050 rs15707754 rs14064183 rs14064340 rs13678930 rs14064615 rbl1797 rs13505524 rs14064779 rs14064869 rs15000379 rs14064959 rs14065083 rs13505642 rs14065250 rs13505733 rs15710948 rs14065582 rs14065731 rs14065856 rs15000764 rs15000813 rs15000851 rs15000894 rs13529994 rs15716777 rs15716832 rs13530010 rs14068863 rs15716971 rs15003004 rs14068925 rs14068972 rs13530101 rs14069016 rs15003085 rs14069130 rs14069286 rs15003267 rs15003348 rs14069449 rs15003448 rs15003571 rs14069622 rs13530447 rs14070032 rs14070140 rs14070227 rs15004261 rs15004335 rs15004414 rs15721084 rs15004580 rs15004865 rs15721874 rs13530937 rs15005024 rs14070989 rs13531033 rs14071191 rs13531123 rs15005497 rs14071448 rs14071495 rs15005790 rs14071785 rs15006047 rs13531469 rs14072111 rs15724971 rs15006512 rs15006682 rs14072779 rs14073008 rs14073142 rs15727236 rs14073220 rs13531951 rs14073630 rs15007521 rs14073857 rs13532292 rs15008045 rs15008206 rs15008411 rs14074568 rs14074647 rs15008625 rs15008708 rs15731129 rs15008964 rs15009061 rs15731652 rs15009168 rs15009411 rs14075621 rs14075725 rs14075736 rs13533048 rs15009902 rs15009931 rs15009967 rs15009969 rs14076129 rs15010064 rs15010086 rs15010184 rs15010220 rs14076401 rs14076445 rs14076471 rs13743546 rs14076550 rs15734710 rs15010436 rs14076891 rs15735167 rs13743629 rs13743684 rs13743715 rs14077292 rs15736491 rs14077426 rs15736933 rs15011104 rs14077788 rs14077878 rs15011436 rs14078033 rs14078079 rs15011617 rs15011692 rs14078456 rs15011839 rs14078576 rs15011908 rs14078677 rs14078798 rs14078894 rs14078985 rs15012151 rs15012218 rbl1140 rs16013671 rbl4504 rs14079230 rbl4348 rbl1499 rs13815556 rs16694268 rbl3133 rs14079350 rs14079355 rs14079436 rs15012438 rs15012510 rs14079644 rs15741831 rs14080034 rs15012755 rbl3579 rs15716448 rs14068673 rs14068618 rs15715898 rs14068498 rs15002638 rs14068189 rs15002513 rs15002311 rs15017118 rbl1801 rs16702048 rbl1823 rs16014943 rbl1861 rs16702333 rbl1871 rbl1924 snp.164.32.19483.s rbl1940 rs16702791 rbl1978 rs10729059 rs15760904 rs14086650 rs14086665 rs14086690 rs14086723 rs15017755 rs14086755 rs14086784 rs14086821 rs15761775 rs14086861 rs14086900 rs15762193 rs15017815 rs10726139 rs14087152 rs15018044 rs15763008 rs15018072 rs15763308 rs15018146 rs15763765 rs14087661 rs15018359 rs15764658 rs14087956 rs13628859 rs14088052 rs14088158 rs14088224 rs15018682 rs14088393 rs13629056 rs14088494 rs14088565 rs15018911 rs14088668 rs15019000 rs15019031 rs14088768 rs15019229 rs14088898 rs14088938 rs15767505 rs13629246 rs14089047 rs15019418 rs15019494 rs15019537 rs15768400 rs14089262 rs14089380 rs14089421 rs14089547 rs13629444 rs14089713 rs15019843 rs14089836 rs15770423 rs14089991 rs13629626 rs14090386 rs14090515 rs14090526 rs15020677 rs15020758 rs15772112 rs15020870 rs14090866 rs15772824 rs15021086 rs15021164 rs15021314 rs15773398 rs15021350 rs13793499 rs15021456 rs15773759 rs15021489 rs13793535 rs15021522 rs14091400 rbl4182 rbl2394 rs15021677 rs14091659 rs15021804 rs14091854 rs15022163 rs13527654 rs15775758 rs13527701 rs15022477 rs15022574 rs13527810 rs14092594 rs15022952 rs14092717 rs15023072 rs14092977 rs15023234 rs15023416 rs14093207 rs14093221 rs14093289 rs14093379 rs14093578 rs15023850 rs13528381 rs15023951 rs15024006 rs14094036 rs15024160 rs15024200 rs15024284 rs15024353 rs15781327 rs14094494 rs14094615 rs15782117 rs14094746 rs15024854 rs15024870 rs14094921 rs15025007 rs15783217 rs14095161 rs15025211 rs14095239 rs14095315 rs15025370 rs14095601 rs15784823 rs15025752 rs14095783 rs13529213 rs14095923 rs14095973 rs14096109 rs15026117 rs14096163 rs15026191 rs15026267 rs15026295 rs13529443 rs14096407 rs15026365 rs15026389 rs14096488 rs15026517 rs14096599 rs14096635 rs15787784 rs15026791 rs15788248 rs14096768 rs15026773 rs15788101 rs14096741 rs14096713 rs14096699 rs14096690 rs15026625 rbl1745 rs15808616 rs15808571 rs14105177 rs14105153 rs15035311 rs13735145 rs15808177 rs15808168 rs14104940 rs15035193 rs15035175 rs14104881 rs15808080 rs15035135 rs14104822 rs15035106 rs15035056 rs15035010 rs13735053 rs14104689 rs15807501 rs14104585 rs13734996 rs14104541 rs15034738 rs15034661 rs15034592 rs15806871 rs15806700 rs15806546 rs15806514 rs14104304 rs15034315 rs15034279 rs14104155 rs15034208 rs10721892 rs15034163 rs15805843 rs14103967 rs15034000 rs14103943 rs15033966 rs15033962 rs15805400 rs15033839 rs14103770 rs15805005 rs10728657 rs15804781 rs14103661 rs15804603 rs15033641 rs14103541 rs14103494 rs15804393 rs15033596 rs15033588 rs15804129 rs15033540 rs15033494 rs15803747 rs15033403 rs15033387 rs15033296 rs15803264 rs13734386 rs14103016 rs13734332 rs15033196 rs13734326 rs15033113 rs14102777 rs14102734 rs15802500 rs14102683 rs15032873 rs15032841 rs15032801 rs14102486 rs15032747 rs14102444 rs13734134 rs15802041 rs15802000 rs14102387 rs14102382 rs15801785 rs15801776 rs13799190 rbl2210 rs13799181 rs15032585 rs15032559 rs15032544 rs15032530 rs15032522 tlr4-chr17-7310624 rs13744918 rs15032411 rs15032390 rs15032353 rs14102052 rs14102035 rs15032253 rs15032242 rs15032233 rs14101945 rs15800658 rs14101859 rs15800522 rs13744823 rs14101829 rs15800399 rs14101801 rs15800309 rs15800273 rs15800261 rs14101769 rs15031991 rs15800180 rs15031979 rs15031969 rs15799982 rs14101675 rs15799840 rs15031789 rs15799577 rs14101481 rs14101524 rs15031703 rs15799364 rs14101361 rs13744623 rs15798977 rs15031462 rs14101197 rs15031401 rs15031397 rs15798497 rs15798430 rs13744523 rs15798252 rs15798078 rs13744449 rs15031191 rs15031157 rs15031094 rs15031008 rs15030985 rs15797393 rs14100752 rbl4379 rbl2077 rs14100709 rs13774127 rs14100681 rs13774121 rs15797032 rs14100604 rs15796867 rs15030652 rs14100551 rs15030598 rs10721720 rs14100476 rs15796674 rs15796638 rs16703335 rs15796543 rs15030463 rs14100327 rs15030385 rs15030355 rs14100220 rs14100189 rs15030233 rs14100075 rs14099961 rs14099860 rs15795753 rs14099768 rs14099741 rs15029983 rs13662092 rs15795562 rbl1079 rs15795550 rs15795487 rs15029831 rs13662060 rs15795360 rs15029778 rs15029753 rbl2071 rs15029712 rs14099411 rs15795061 rs14099345 rs14099312 rs15029454 rs14099239 rs15794656 rs14099196 rs14099141 rs14099081 rs15029219 rs15794155 rs15029104 rs15029036 rs15793937 rs15029001 rs15028968 rs14098749 rs14098711 rs14098634 rs15028745 rs14098556 rs15028633 rs14098479 rs13661659 rs15792768 rs14098356 rs15028280 rs15028244 rs15028241 rs14098226 rs14098170 rs14098128 rs14098092 rs15028072 rs15028063 rs14098044 rs13661398 rs15791655 rs14097975 rs15027880 rs15027878 rs15027846 rs15791373 rs15027751 rs15791180 rs14097701 rs15790978 rs14097597 rs15790840 rs15027560 rs15790642 rs15790601 rs15790542 rs10728348 rs15790399 rs15027489 rs15027463 rs14097454 rs14097446 rs15790170 rs15790141 rs15027400 rs13661150 rs15027359 rs15027352 rs15789994 rs15789962 rs15027336 rs13661120 rs14097291 rs14097276 rs15789706 rs15027218 rs15027195 rs15789546 rs15789510 rs14097200 rs14097169 rs14097157 rs14097154 rs14097120 rs14097095 rs15027090 rs15027076 rs15027058 rs15027023 rs14097036 rs14097022 rs14097010 rs15788827 rs15026986 rs14096968 rs14096942 rs14096932 rs15026931 rs15026915 rs15788633 rs15026899 rs15788620 rs15788611 rs15026865 rs14096884 rs14105332 rs15808973 rs15808977 rs15035422 rs14105426 rs15035451 rs15809128 rs15035472 rs14105476 rs14105493 rs14105542 rs15035504 rs15809362 rs15809344 rs14105626 rs14105700 rs15810043 rs15035780 rs15035839 rs15035866 rs15035880 rs15810414 rs14105952 rs14106002 rs14106035 rs13506150 rs14106100 rs14106154 rs13506197 rs15811001 rs15036121 rs13506254 rs15811361 rs14106353 rs15811560 rs15036270 rs14106514 rs15811947 rs13506342 rs15036415 rs14106666 rs15812456 rs15036569 rs13506420 rs15036676 rs15812930 rs15812980 rs14106945 rs15813073 rs14107066 rs15036894 rs14107394 rs15813867 rs14107452 rs15814128 rs15814337 rs14107600 rs15814401 rs14107723 rs15814566 rs15037177 rs14107917 rs15814849 rs14107972 rs14108055 rs15037317 rs15815288 rs15815345 rs14108270 rs14108296 rs14108332 rs14108386 rs15037664 rs15815956 rs15816060 rs14108578 rs15037728 rs15816279 rs14108703 rs15037806 rs14108782 rs15037869 rs15816778 rs14108851 rs14108889 rs14108933 rs14108969 rs15817369 rs15038153 rs14109090 rs15038220 rs15038244 rs14109218 rs15817992 rs14109314 rs15038292 rs15038324 rs15038377 rs15038410 rs15038481 rs13507331 rs13507339 rs15038593 rs15819365 rs15819386 rs15038703 rs14109771 rs15819593 rs15038825 rs10725238 rs15819970 rs15820044 rs15039085 rs15820304 rs15039127 rs15039137 rs14110122 rs15039170 rs14110164 rs13507560 rs14110229 rs14110277 rs15821046 rs15039284 rs14110331 rs15821255 rs14110421 rs13507639 rs13507655 rs15821538 rs15821610 rs15821715 rs15039583 rs13507726 rs14110792 rs15039721 rs14110833 rs15822718 rs13507802 rs14111004 rs15823022 rs15039811 rs13507854 rs15039883 rs14111210 rs15823410 rs14111269 rs14111282 rs14111316 rs15823686 rs14111362 rs15823823 rs14111495 rs15823918 rs15823969 rs13507994 rs15040102 rs15824424 rs14111738 rs14111810 rs14111868 rs15040284 rs14111924 rs14111948 rs15040406 rs14112033 rs15825284 rs15040472 rs14112114 rs15040514 rs14112172 rs15825749 rs15825932 rs15040579 rs15040603 rs15040637 rs15826197 rs15826419 rs15040750 rs15040816 rs15826695 rs15040839 rs15826856 rs15040861 rs15827116 rs15827155 rs14112658 rs15040950 rs14112694 rs15041017 rs13508454 rs14112762 rs15827660 rs14112788 rs15041116 rs15041149 rs15828077 rs14112884 rs13508519 rs15828394 rs15041281 rs14113030 rs15041354 rs13508579 rs15041391 rs14113172 rs15041428 rs15041474 rs15828877 rs15041534 rs13508637 rs14113291 rs15041639 rs15829139 rs15041722 rs14113446 rs14113462 rs15041846 rs14113486 rs15041859 rs13508752 rs14113545 rs3137702 rs15829880 rs14113650 rs15042084 rs14113782 rs14113801 rs14113838 rs14113872 rs15042241 rs15042291 rs15830758 rs14114025 rs15830902 rs14114076 rs15042447 rs14114158 rs15831377 rs15042505 rs14114227 rs15831569 rs13509149 rs15042600 rs14114381 rs15042655 rs14114435 rs15042675 rs15042713 rs15832440 rs15042827 rs14114626 rs15832754 rs14114730 rs15833019 rs14114763 rs15833185 rs15833225 rs15043071 rs14114882 rbl1795 rs14114925 rs15833416 rs15468646 rs15468945 rbl11793 rbl4032 rbl3023 rs15469422 rbl10610 rbl11873 rbl10681 rs16348055 rbl10686 rbl4093 rbl5018 rs14114986 rs15833577 rs14115035 rs15043329 rs14115138 rs15043464 rs15043481 rs14115226 rs13573034 rs14115253 rs15834373 rs14115341 rs14115442 caspase-1-chr19-503725 rs14115490 rs15834857 rs15043797 rs14115711 rs15043817 rs15043948 rs14115951 rs15044123 rs15835944 rs14116098 rs14116183 rs15836202 rs15836272 rs15836364 rs15836393 rs15836540 rs15836625 rs14116365 rs14116385 rs14116395 rs15044431 rs14116502 rs15044487 rs14116557 rs15837123 rs14116597 rs15837252 rs15837334 rs15044621 rs14116756 rs15837639 rs15837652 rs14116811 rs13573582 rs15044789 rs13573640 rs15044838 rs13573681 rs15838564 rs15838635 rs14117185 rs15044979 rs15045006 rs15045057 rs14117330 rs14117378 rs14117457 rs15045182 rs14117595 rs15839567 rs14117706 rs14117758 rs15045375 rs15840043 rs15840083 rs14117943 rs15840377 rs15045514 rs15840634 rs14118160 rs13574049 rs15840974 rs13574100 rs15045822 rs15841343 rs14118401 rs14118427 rs14118452 rs10725331 rs15841730 rs15841845 rs14118674 rs15842105 rs15046192 c1qbp-chr19-3178606 rs15046226 rs15046324 rs14118995 rs15046415 rs14119114 rs14119166 rs15842960 rs15046518 rs15843083 rs14119276 rs13574430 rs14119336 rs15843329 rs14119425 rs15843532 rs15843580 rs14119557 rs15843744 rs14119643 rs15047011 rs14119843 rs15844102 rs15047212 rs15047231 rs15047275 rs13574700 rs14119943 rs15844531 rs15844635 rs15047335 rs13574731 rs15047388 rs15845029 rs14120028 rs14120034 rs14120092 rs15047509 rs15845576 rs14120253 rs13574822 rs15845866 rs15845872 rs14120397 rs14120479 rs15846285 rs14120555 rs15846517 rs14120647 rs14120685 rs15048175 rs15846901 rs14120807 rs15048271 rs15048282 rs15048343 rs14120941 rbl1230 rs15048504 rs15048537 rs13575108 rs14121187 rs15048679 rs15848014 rs15848079 rs13575157 rs13575192 rs14121465 rs15848432 rs15848454 rs14121500 rs15848752 rs14121631 rs15049028 rs14121720 rs14121810 rs13575337 rs15849313 rs15849411 rs15849481 rs15849713 rs15849817 rs15849907 rs15049408 rs15850114 rs15049495 rs14122164 rs14122210 rs15850508 rs15850549 rs13575543 rs15049659 rs14122379 rs14122404 rs14122406 rs14122453 rs15851389 rs14122543 rs15851709 rs15049838 rs13575656 rs15851978 rs14122745 rs15852215 rs15050018 rs14122838 rs14122849 rs13575751 rs15050060 rs14122930 rs15852932 rs14122989 rs14123017 rs15050133 rs15853143 rs14123137 rs15050199 rs14123226 rs10731186 rs15853507 rs14123304 rs15853666 rs14123447 rs14123471 rs14123499 rs15050422 rs15854273 rs15050463 rs13575977 rs15854480 rs10725250 rs15854697 rs15050516 rs15050538 rs10723398 rs14123726 rs14123769 rs15854977 rs15050651 rs15855156 rs14123878 rs15855305 rs15855380 rs14123909 rs15855444 rs14123930 rs14123937 rs14123943 rs15050693 rs15050705 rs15050707 rs15855621 rs15050738 rs15855681 rs15050766 rs15050776 rs14124022 rs14124031 rs15855801 rbl1500 rs15855861 rs13576117 rs14124079 rs15855893 rs14124091 rs15050875 rs15050882 rs14124107 rs13576125 rs15855985 rs15050911 rs13630502 rs14267620 rs16157846 rs16157850 rs14267628 rs14267636 rs15168941 rs14267667 rs16157905 rs15168950 rs16157957 rs16157982 rs16158005 rs14267757 rs15169072 rs14267807 rs16158176 rs14267875 rs14267919 rs14267976 rs15169214 rs15169246 rs14268078 rs14268081 rs14268119 rs14268170 rs16158602 rs16158629 rs14268358 rs16158827 rs13630767 rs16158921 rs16158983 rs16159109 rs10730254 rs15169629 rs15169667 rs15169700 rs15169731 rs16159519 rs14268873 rs16159606 rs14268927 rs15169819 rs14269079 rs13630947 rs14269193 rs14269239 rs14269288 rs16160028 rs13631021 rs14269527 rs14269599 rs15170061 rs16160393 rs16160442 rs14269736 rs16160489 rs15170232 rs15170271 rs14269881 rs14269942 rs15170370 rs14270011 rs14270115 rs16160965 rs16160989 rs14270230 rs16161163 rs14270280 rs15170606 rs14270366 rs15170643 rs14270427 rs16161523 rs13631450 rs15170795 rs14270661 rs16161832 rs14270799 rs14270833 rs14270861 rs14270900 rs13631578 rs14270925 rs13631624 rs16162435 rs15171120 rs15171181 rs14271192 rs15171282 rs14271266 rs14271405 rs13631754 rs15171482 rs13631805 rs15171542 rs16163376 rs15171557 rs14271659 rs16163609 rs14271755 rs14271782 rbl1402 rs14271818 rs15171843 rs15171844 rs15171939 rs15172019 rs13631957 rs14271930 rs16164193 rs15172108 rs16164376 rs16164433 rs15172166 rs14272091 rs14272121 rs16164709 rs15172288 rs15172306 rs14272231 rs13632105 rs15172434 rs14272336 rs14272379 rs15172554 rs15172642 rs16165189 rs14272658 rs16165291 rs14272753 rs14272872 rs14272921 rs16165573 rs14273142 rs15173127 rs14273209 rs16165722 rs14273243 rs14273297 rs16165860 rs15173306 rs14273391 rs15173350 rs16166028 rs15173406 rs13632651 rs13632667 rs14273560 rs13632679 rs15173530 rs16166163 rs15173568 rs16166298 rs14273809 rs15173713 rs15173751 rs15173767 rs15173784 rs14273998 rs16166624 rs14274074 rs14274090 rs14274122 rs10726368 rs14274236 rs14274299 rs16166978 rs14274361 rs14274410 rs15174234 rs15174244 rs14274529 rs14274546 rs16167275 rs14274587 rs15174437 rs15174465 rs15174490 rs13633177 rs15174565 rs13633213 rs14274909 rs16167646 rs13633232 rs14274960 rs15174716 rs13633288 rs14275077 rs13633318 rs16167943 rs15174905 rs14275243 rs16168078 rs14275331 rs16168251 rs15174994 rs14275537 rs16168513 rs16168545 rs14275651 rs14275720 rs15175087 rs15175145 rs14275847 rs14275860 rs13633542 rs14275962 rs16169013 rs16169040 rs14276041 rs15175214 rs15175325 rs16169246 rs14276206 rs15175481 rs13633702 rs14276359 rs15175609 rs14276411 rs13633764 rs15175722 rs14276534 rs15175844 rs14276655 rs14276684 rs13633868 rs14276761 rs14276762 rs15176050 rs16170120 rs14276874 rs15176190 rs15176264 rs14277030 rs14277096 rs15176342 rs14277124 rs16170600 rs16170672 rs14277282 rs13634101 rs14277466 rs16171046 rs14277621 rs15176835 rs14277726 rs16171317 rs15176962 rs13634281 rs14277899 rs14277928 rs14277959 rs14278001 rs14278102 rs14278115 rs14278161 rs15177354 rs15177429 rs14278283 rs15177488 rs15177562 rs16172148 rs15177617 rs14278451 rs13634534 rs16172399 rs15177929 rs15177950 rs16172684 rs16172749 rs14278769 rs15178122 rs16173037 rs15178187 rs16173210 rs15178281 rs13634772 rs16173341 rs15178356 rs14279065 rs16173443 rs14279112 rs14279151 rs16173565 rs14279228 rs16173757 rs15178495 rs15178545 rs15178599 rs15178640 rs13635008 rs15178689 rs15178735 rs15178768 rs15178824 rs16174224 rs15178894 rs14279830 rs16174420 rs14279914 rs14279970 rs13635174 rs16174658 rs16174708 rs13635210 rs14280245 rs16174986 rs14280350 rs14280368 rs14280427 rs15179461 rs16175190 rs14280488 rs14280503 rs14280536 rs16175432 rs15179606 rs15179608 rs16175459 rs16175483 rs14280613 rs16175525 rs15179638 rs14280631 rs14280641 rs16175614 rs14280663 rs14280673 rs14280689 rs16175682 rs14280744 rs15179744 rs16175731 rs15179778 rs16175836 rs14280857 rs15179866 rs14280872 rs16175965 rs14280933 rs16176054 rs14280973 rs13795158 rs16176151 rs15179934 rs14281009 rs16176193 rs15179950 rs14281026 rs14281027 rs15179957 rs15179968 rs14281048 rs14281060 rs10728248 rs13795178 rs14281079 rs15179989 rs15179992 rs15180017 rs10731884 rs16176409 rs16176412 rs15180048 rs16176460 rs15180093 rs14281175 rs13602346 rs16176598 rs14281234 rs14281322 rs14281369 rs16176813 rs16176821 rs15180293 rs13602435 rs14281444 rs14281513 rs14281578 rs16177219 rs15180490 rs16177370 rs14281724 rs13602507 rs15180671 rs13602541 rs16177523 rs16177650 rs15180764 rs15180775 rs15180814 rs14281964 rs14281998 rs15180941 rs16177811 rs14282059 rs16177884 rs13602652 rs14282117 rs14282165 rs14282175 rs15181083 rs15181151 rs16178077 rs14282348 rs13602751 rs15181209 rs15181211 rs15181242 rs15181258 rs16178273 rs15181349 rs13602825 rs16178361 rs16178363 rs15181432 rs15181474 rs14282569 rs14282589 rs14282629 rs14282673 rs15181639 rs14282837 rs14282876 rs15181762 rs15181776 rs14282901 rs15181856 rs15181901 rs14282959 rs16178948 rs14283044 rs16179047 rs14283124 rs15182092 rs14283139 rs14283199 rs16179200 rs15182195 rs16179306 rs16179319 rs16179357 rs15182345 rs14283418 rs15182420 rs16179580 rs14283517 rs14283543 rs16179697 rs14283595 rs15182642 rs14283627 rs14283679 rs13603275 rs16179882 rs14283727 rs14283729 rs13603307 rs14283766 rs15182879 rs15182893 rs14283845 rs10724218 rs14283931 rs14283939 rs13603411 rs15183077 rs16180341 rs13603495 rs16180445 rs15183146 rs15183211 rs16180545 rs16180613 rs15183251 rs13603604 rs14284269 rs14284315 rs16180755 rs14284320 rs16180856 rs13603654 rs16180882 rs14284473 rs16180946 rs14284516 rs16181057 rs14284551 rs15183589 rs15183654 rs14284614 rs15183714 rs15183737 rs15183748 rs15183755 rs15183834 rs16181399 rs15183883 rs16181454 rs15183902 rs15183928 rs15183964 rs16181692 rs13820184 rs14284949 rbl1735 rs14284982 rs14284991 rs15184040 rbl5 rbl4842 rs16013754 rbl2361 rbl3928 rs15184064 rs15184087 rs15184090 rs16181928 rs15184104 rs14285091 rs14285106 rs16182055 rs15184159 rs15184171 rs14285239 rs15184205 rs14285273 rs15184243 rs16182175 rs16182206 rs15184310 rs14285472 rs14285489 rs15184451 rs13630158 rs14285602 rs14285606 rs16182405 rs13630186 rs15184649 rs14285720 rs14285744 rs15184717 rs14285750 rs14285775 rs14285783 rs16182676 rs13630289 rs13630293 rs14285880 rs14285919 rs14285966 rs14286002 rs14286086 rs16183127 rs10725968 rs14286166 rs14286220 rs16183301 rbl2878 rbl2875 rs15187077 rs14286282 rs16183424 rs15187087 rs15187121 rs13725298 rs14286316 rs15187171 rs15187207 rs16183476 rs16183480 rs13725306 rs15187273 rs15187286 rs13725312 rs16183534 rs15187373 rs14286393 rs15187406 rs16183568 rs14286417 rs13725317 rs15187476 rs15187514 rs14286447 rs15187517 rs15187555 rs14286464 rs13725332 rs14286489 rs13725335 rs13725336 rs16183671 rs14286497 rs15187743 rs15187769 rs15187798 tvbs3-chr22-1253083 rs15998766 rbl863 rbl854 rs15998631 rbl849 rbl832 rs16688502 rbl816 rs15998289 rbl806 rs16682768 rbl15 rs14684621 rbl18 rbl27 rs14684659 rs16682899 rbl4220 rs16185493 rs15191004 rs15190812 rs16185274 rs15190690 rs15190582 rs16185187 rs14287227 rs16185062 rs16184967 rs15189895 rs16184793 rs15189786 rs13820393 rs14287116 rs14287023 rs14286975 rs15189288 rs13820319 rs14286841 rs15188657 rs16184228 rs13820263 rs14286702 rs16184021 rs14286648 rs14286623 rs15187890 rbl4577 rs14287406 rs16185529 rs14287463 rs15191204 rs14287506 rs13774821 rs14287546 rs14287568 rs14287599 rs15191915 rs14287696 rs16185979 rs14287754 rs14287794 rs16186130 rs15192642 rs16186260 rs16186338 rs15193005 rs14288112 rs14288147 rs16186610 rs16186667 rs15193834 rs15194003 rs15194285 rs14288560 rs15194695 rs16187212 rs16187283 rs14288744 rs14288801 rs16187357 rs15195557 rs16187562 rs15195993 rs14288948 rs13529924 rs16187887 rs14289029 rs14289046 rs14289073 rs14289079 rbl4501 rbl2293 rbl2903 rs14289091 rs14289122 rs16188208 rs14289204 rs10727645 rs15197928 rs15198136 rs16188627 rbl1654 rs15198342 rs10722247 rs16188728 rs14289582 rs14289616 rs16188865 rs15199325 rs14289783 rs16189024 rs15199730 rs16189118 rs15200136 rs16189200 rs16189268 rs15200717 rs16189351 rs14290195 rs15201280 rs13622409 rs14290397 rs15202059 rs15202208 rs14290571 rs15202435 rs14290593 rs16189960 rs16190081 rs16190115 rs14290762 rs14290789 rs14290829 rs15203512 rs14290908 rs15203775 rs16190588 rs15204175 rs14291041 rs14291114 rs10722221 rs14291135 rs14291166 rs14291261 rs14291284 rs15205176 rs14291329 rs15205573 rs15205981 rs14291437 rs15206223 rs14291521 rs15206715 rs15207097 rs10730162 rs16191814 rs14291676 rbbp4-chr23-4658911 rs15207423 rs14291722 rs15207546 rs15207688 rs14291783 rs14291790 rs14291800 rs16192131 rs14291814 rs14291817 rs16192164 rs15208018 rs15208508 rs14291873 rs16192391 rs15208578 rs15208644 rs14291949 rs16192464 rs15208728 rs16192474 rs14291991 rs16192590 rs15209007 rs16192653 rs15209184 rs14292118 rs15209341 rs16192777 rs13603923 rs15209636 rs14292316 rs15209898 rs16193011 rs13604026 rs15210246 rs16193123 rs14292574 rs14292595 rs15210619 rs13604104 rs15210950 rs15211040 rs14292754 rs16193376 rs16193392 rs14292805 rs16193460 rs14292922 rs16193484 rs16193612 rs13604214 rs13604232 rs15211973 rs15212073 rs15212217 rs16194000 rs14293179 rs13604371 rs14293342 rs14293358 rs15213104 rs16194185 rs15213353 rs15213559 rs14293537 rs16194400 rs15213921 rs16194410 rs16194486 rs15214368 rs16194552 rs15214625 rs15214714 rs14293761 rs15214824 rs14293806 rs15214899 rs14293889 rs15215072 rs14293920 rs13604557 rs14293967 rs15215418 rs15215435 rbl1526 rs14294054 rs15215849 rs16194948 rs14294091 rs15216045 rs14294135 rs15216217 rs16195139 rs13604719 rs13604720 rs14294315 rs16195333 rs14294366 rs15217018 rs14294432 rs14294464 rs14294507 rs15217392 rs14294554 rs14294624 rs15217760 rs15217879 rs15217962 rs16195866 rs14294768 rs15218267 rs14294900 rs14294903 rs14294947 rs15218715 rs16196174 rs14295105 rs14295144 rs14295223 rs15219364 rs16196432 rs16196476 rs15219626 rs15219713 rs16196593 rs16196618 rs13605216 rs16196681 rs16196741 rs16196793 rs14295479 rs16196878 rs14295551 rs14295552 rs13605339 rs16197045 rs15220816 rs13605408 rs14295716 rs16197188 rs15221257 rs16197289 rs14295898 rs15221675 rs13605469 rs15221937 rs13605511 rs15222192 rs16197721 rs15222681 rs16197852 rs15223017 rs14296336 rs15223300 rs16198055 rs15223470 rs15223569 rs14296474 rbl5054 rs15227675 rbl1789 rbl3475 rs16198239 rs13724832 rs16198273 rs15224165 rs14296576 rs15224225 rs16198383 rs3137931 rs14296649 rs15224468 rs16198496 rs15224559 rs16198552 rs16198590 rs16198591 rs15224993 rs15225096 rs15225101 rs14296872 rs15225299 rs10727764 rs14296987 rs14297067 rs16198983 rs14297131 rs16199038 rs13725030 rs16199085 rs14297242 rs16199188 rs14297371 rs15226706 rs14297406 rs15226827 rs14297486 rs15227113 rs15227132 rs14297557 rs13725186 rs13725196 rs14297667 rs16199707 rs14297748 rs16199759 rs10721868 rbl2711 rbl3661 rs16740409 rs16081421 rbl4432 rbl4431 rs16081346 rbl4426 rbl3424 rbl3426 rbl3430 rbl3432 rbl3433 rbl3437 rs16734943 rs14728174 rbl3217 rs14746819 rs16756450 rbl3935 rbl775 rbl650 rs16687808 rs16687739 rs16711453 rs14710054 rbl2603 rs14001388 rs15561537 rbl3815 rs13797306 rs16682403 rs14684376 rs15989885 rs14684461 rs13791930 rs14684306 rs14684313 rs16682564 rs14684511 rs16723724 rs16048477 rbl2937 rs13724830 rs14416278 rs14416247 rs15467614 rs14416010 rs16346078 rs13724644 rs14415647 rs14415632 rs15466096 rs15227760 rs15227876 rs14297918 rs13605725 rs16200289 rs15228198 rs16200368 rs16200403 rs16200408 rs14298069 rs15228426 rs13605750 rs16200513 rs16200545 rs15228679 rs14298172 rs15228865 rs14298253 rs14298303 rs14298321 rs16200907 rs16200915 rs13605922 rs13605929 rs16201117 rs16201177 rs14298561 rs14298578 rs14298583 rs15230381 rs15230472 rs15230626 rs14298790 rs15230760 rs14298827 rs14298847 rs15230937 rs14298868 rs15231104 rs13606110 rs13606127 rs13606131 rs15231792 rs15231830 rs16201910 rs14299171 rs16202002 rs14299279 rs16202132 rs14299369 rs14299415 rs16202280 rs14299477 rs15233267 rs16202446 rs14299587 rs15233639 rs15233824 rs14299694 rs15234096 rs15234136 rs16202738 rs14299904 rs16202845 rs16202864 rs15234542 rs15234649 rs15234662 rs16202999 rs15234779 rs14300133 rs14300165 rs16203165 rs16203223 rs16203235 rs15235010 rs16203343 rs13606571 rs16203448 rs16203516 rs13606603 rs16203660 rs13606641 rs14300576 rs16203816 rs14300633 rs14300634 rs16203891 rs14300699 rs13606677 rs13606686 rs16204035 rs14300856 rs16204116 rs15236083 rs13606744 rs15236223 rs16204331 rs14301024 rs15236381 rs15236407 rs15236476 rs13606836 rs16204548 rs15236660 rs16204669 rs14301257 rs15236935 rs14301306 rs15237099 rs16204817 rs14301343 rs14301367 rs15237269 rs16204955 rs10723554 rs16205004 rs14301452 rs16205037 rs14740195 rbl3651 rbl280 rbl281 rs13716582 rs14303632 rs14303474 rs14303450 rs15242262 rs16207347 rs16207334 rs16207285 rs14303300 rs16207180 rs16207148 rs14303207 rs15241862 rs15241802 rs16207035 rs15241711 rs14303077 rs14303063 rs15241509 rs16206918 rs15241359 rs16206863 rs15241221 rbl4880 rs14301476 rs14301480 rbl1545 rs14301505 rs16205147 rs15237803 rs15237922 rs16205266 rs14301708 rs15238350 rs14301779 rs15238485 rs15238525 rs16205555 rs15238808 rs15238888 rs16205674 rs14302057 rs16205758 rs16205801 rs15239142 rs15239232 rs13620274 rs14302291 rs14302341 rs14302344 rs13620351 rs15239988 rs14302417 rs14302447 rs15240311 rs14302546 rs16206431 rs15240559 rs14302607 rs15240627 rs16206547 rs14302701 rs16206633 rs16206690 rs13620523 rs15240994 rs16206789 rs15241128 rbl2863 rbl2861 rbl2860 rbl2842 rbl2841 rbl2836 rbl2834 rbl2833 rbl2832 rbl2830 rbl2829 rbl2827 rbl2825 rbl2822 rbl2629 rbl2821 rbl2819 rs16207834 rs15242550 rs15242495 rs15242422 rs15242418 rs15242624 rs15242631 rs14303776 rs14303792 rs16207925 rs15242860 rs16207942 rs15242591 rbl3662 rs14303855 rs14303858 rs16207973 rbl4011 rbl1465 rbl4013 rbl4014 rbl4015 rs14303871 rs15243052 rs14303935 rs13792704 rs16208538 rs14304199 rbl10518 rs15243351 rs16208200 rs14304015 rs14304013 rbl10490 rs14304499 rs14304519 rs15244257 rs14304567 rs15244434 rs14304722 rs15244597 rs13640147 rs14304804 rs16208964 rs14304853 rs14304906 rs16209038 rs15244861 rs15244994 rs16209257 rs15245076 rs16209330 rs15245106 rs15245113 rs14305238 rs14305268 rs16209635 rs10725643 rs14305327 rs15245391 rs15245588 rs15245710 rs16209901 rs15245843 rs15245936 rs15246213 rs14305627 rs15249576 rs16211315 rs16211276 rs14306566 rs15249284 rs16211206 rs15248995 rs14306435 rs15248800 rs15248789 rs16211007 rs14306327 rs16210963 rs14306276 rs14306236 rs14306218 rs14306193 rs15246263 rs14305688 rs16210164 rs15246694 rs15246728 rs16210272 rs15246966 rs15247042 rs14305841 rs15247216 rs13546006 rs14305890 rs15247492 rs15247579 rs16210525 rs14305994 rs15247667 rs15247753 rs15247810 rs16210641 rs16210692 rs14306112 rbl2717 rs16210826 rs15248097 rs15250006 rs15250009 rs13792806 rs14306914 rs15250199 rs16211629 rs16211642 rs16211679 rs15250564 rs14766140 rs15250639 rs14307159 rs13726065 rs16211936 rs13726077 rs16211960 rs14307279 rs16211994 rs16211997 rs15251058 rs16212061 rs14307347 rs13726120 rs14307413 rs15251555 rs16212233 rs16212250 rs15251707 rs14307610 rs14307638 rs16212427 rs14307688 rs14307711 rs15252043 rs15252192 rs14307759 rs14307764 rs14307790 rs14307824 rs14307837 rs14307881 rs15252486 rs15252539 rs13726275 rs16212707 rs13726280 rs15252823 rs15252842 rs14308001 rs16212828 rs16212834
89 12 12 22 12 11 11 11 22 11 22 11 11 11 22 22 11 11 11 11 11 11 22 22 11 11 11 22 22 22 22 11 22 22 22 22 11 11 11 22 22 11 11 11 11 11 11 11 11 22 11 11 22 22 11 22 22 22 11 11 22 22 11 11 22 22 11 22 11 11 11 11 22 22 22 22 22 11 22 22 00 11 11 22 11 11 11 11 11 11 22 22 22 11 11 11 11 11 11 22 11 22 22 11 11 11 22 11 11 22 11 22 22 22 11 11 22 22 22 00 22 22 11 22 11 22 11 22 22 11 22 11 11 22 11 11 22 11 11 22 12 12 11 11 12 22 12 22 12 22 12 22 12 22 12 22 22 11 11 22 11 22 12 12 22 22 11 22 22 12 11 22 22 11 12 22 22 22 22 11 11 22 11 11 22 22 11 11 22 22 12 22 22 11 22 22 22 12 12 11 00 22 00 22 22 11 11 22 22 11 22 22 11 22 11 11 11 11 11 22 11 11 22 22 22 22 00 11 11 22 11 22 22 22 11 22 11 22 22 11 11 22 11 22 11 22 11 22 11 11 22 00 22 00 22 11 22 22 11 22 22 22 22 22 00 00 00 22 11 22 11 00 22 11 00 00 00 22 11 22 22 00 22 11 22 11 11 00 22 00 22 22 00 22 00 11 22 11 11 00 11 22 11 22 22 00 22 11 00 22 11 22 22 00 00 11 11 00 22 11 22 00 11 00 11 00 11 00 11 11 00 00 00 22 22 22 11 22 22 22 22 11 22 22 11 22 11 11 00 22 11 11 22 00 11 00 11 22 00 11 22 11 11 11 11 22 11 11 22 22 00 00 22 00 11 22 11 22 11 11 11 00 00 11 22 11 11 22 22 00 22 22 00 22 22 00 22 11 00 00 22 00 11 22 00 00 00 11 11 22 22 11 22 22 00 11 22 22 22 11 11 22 22 22 22 11 22 00 11 22 00 22 00 11 00 00 00 00 22 00 00 00 00 22 11 11 00 00 11 11 11 22 22 00 12 12 00 00 00 11 00 22 00 11 22 22 00 11 00 22 12 22 11 11 22 00 00 11 00 22 00 22 22 11 00 22 22 00 11 11 00 22 22 00 00 00 22 00 22 00 00 00 22 11 11 11 22 22 00 11 00 22 22 22 11 11 00 22 00 00 11 22 00 11 22 22 00 11 00 11 22 00 11 00 00 11 00 22 00 11 22 22 22 22 00 22 00 22 00 22 22 00 11 00 00 11 00 22 11 11 22 00 00 22 11 22 11 11 11 22 00 11 11 22 22 22 11 11 00 00 22 11 22 11 22 11 22 22 11 22 22 00 00 22 22 11 11 11 00 22 22 11 22 22 00 11 11 00 00 22 11 11 00 00 00 22 22 11 22 11 22 22 11 22 00 22 11 11 00 22 00 00 22 22 22 11 11 11 22 22 11 11 22 11 22 11 11 22 22 22 22 22 12 12 11 12 12 11 22 22 11 11 11 11 11 22 11 11 22 22 22 22 11 22 11 22 22 22 11 11 22 11 00 11 11 11 22 22 11 22 11 22 22 22 11 22 22 11 22 11 22 22 11 11 22 11 22 11 22 11 22 22 11 22 22 11 11 11 11 11 22 11 11 22 22 22 11 11 11 22 11 22 22 22 22 11 00 11 22 11 22 22 11 22 22 11 22 11 22 11 00 11 11 22 11 11 11 22 11 11 11 11 22 11 11 11 11 22 11 22 11 11 11 22 22 11 00 22 11 11 22 11 22 11 11 11 11 11 11 11 22 22 11 11 11 11 11 22 11 11 22 22 11 11 11 00 22 22 11 11 11 11 11 11 11 11 22 11 11 22 11 11 11 22 22 22 11 22 22 22 11 11 22 12 22 22 12 12 22 12 11 12 11 22 22 12 11 11 11 22 12 22 22 11 12 22 11 11 12 22 22 22 22 12 22 22 12 11 12 22 00 11 22 12 12 12 22 22 22 22 12 11 12 22 11 11 11 22 22 11 12 22 11 11 11 12 11 11 22 11 22 11 11 22 12 22 22 11 11 22 11 22 11 22 22 11 11 22 11 11 11 11 11 22 11 22 22 22 22 11 22 22 22 11 11 11 11 11 11 22 11 11 11 22 11 11 22 00 11 11 11 22 11 11 22 11 11 11 22 22 11 11 22 22 22 22 11 11 22 22 22 11 22 22 11 12 00 12 11 22 12 11 11 12 11 11 12 12 11 11 12 22 11 12 11 22 22 11 11 11 12 22 22 11 11 22 22 00 11 12 11 11 22 11 22 22 11 11 11 22 12 22 12 22 22 11 12 11 22 11 11 00 22 11 22 00 12 11 22 11 11 11 11 11 11 12 12 12 11 00 12 12 00 22 22 12 12 12 12 22 12 12 12 11 12 11 12 11 12 12 22 22 12 11 12 11 11 22 11 22 11 22 22 22 12 11 12 11 00 12 11 11 11 22 12 11 22 22 11 22 11 11 12 12 22 22 22 12 12 12 11 12 11 11 11 12 12 12 11 11 11 11 22 12 11 22 12 11 11 22 11 11 11 12 12 22 11 12 11 22 11 22 22 12 00 22 11 12 22 12 22 22 11 22 12 22 11 22 22 11 11 22 22 00 22 12 11 22 22 11 12 12 11 11 11 22 12 12 12 22 22 22 11 22 00 11 11 12 12 12 12 22 11 12 22 12 11 22 11 22 22 12 11 22 22 12 12 22 11 22 22 12 11 11 22 22 12 12 22 22 22 22 22 22 22 22 22 11 11 22 12 22 12 22 11 11 22 00 11 12 22 12 11 12 22 22 22 12 12 11 22 12 22 12 11 22 22 11 12 12 11 11 12 12 22 22 22 22 11 22 12 22 22 22 12 11 12 12 12 11 11 00 11 11 12 22 22 12 12 11 12 11 11 11 12 22 12 00 11 22 22 12 11 22 22 22 12 12 12 00 00 22 12 22 22 22 12 22 22 22 12 22 11 22 11 22 22 12 22 12 12 12 22 11 22 12 12 11 12 11 22 11 11 12 12 11 12 22 12 22 12 22 22 22 12 22 11 11 22 12 22 11 22 12 22 22 12 12 11 11 12 11 22 22 22 11 12 22 22 11 00 11 22 11 12 11 12 12 12 22 22 12 11 12 11 12 12 12 22 11 11 12 11 12 12 22 22 11 22 22 22 11 11 12 11 00 11 22 11 12 00 11 11 12 11 12 22 12 12 22 22 12 22 12 11 12 22 11 22 11 22 22 11 22 22 22 22 11 22 11 22 12 11 22 22 12 11 11 11 11 22 22 11 22 22 11 11 22 11 22 11 22 11 11 11 22 11 22 22 22 22 22 22 11 22 11 22 11 00 22 22 22 22 11 22 11 11 22 22 22 11 22 11 11 11 22 22 11 11 22 11 22 00 00 00 22 11 22 00 22 22 22 11 11 22 11 11 22 22 22 22 11 11 22 11 22 22 11 22 22 11 22 11 22 22 00 11 11 12 11 12 11 12 11 22 11 11 12 22 12 11 11 22 11 11 12 11 12 11 00 11 11 12 12 22 11 00 12 22 11 11 11 22 11 12 22 22 22 11 11 12 12 00 11 11 22 11 12 22 11 22 11 11 22 22 11 22 22 00 11 22 11 22 22 11 22 11 11 22 11 22 22 12 12 22 12 12 12 12 22 11 11 00 11 22 22 11 11 12 12 22 12 22 22 12 00 00 22 12 22 11 11 11 22 22 22 11 11 12 12 12 11 00 00 00 00 22 11 22 22 11 22 11 22 22 22 11 22 11 22 12 11 22 12 12 11 00 22 11 22 22 11 22 11 11 12 12 11 22 22 12 12 22 11 22 11 11 11 11 22 11 11 11 11 22 11 22 22 22 11 22 11 22 22 22 11 22 22 22 22 00 22 11 22 11 11 22 22 22 11 11 22 22 22 22 22 22 11 22 11 22 11 22 22 12 12 11 12 22 11 22 22 12 12 12 11 22 11 22 11 00 11 22 22 22 11 12 22 11 22 11 11 22 11 11 11 11 11 12 11 22 11 12 12 12 11 12 12 12 11 22 11 11 22 22 11 22 22 22 00 11 12 22 12 22 12 11 11 12 22 11 11 11 11 11 11 12 12 12 00 12 11 22 12 11 12 22 11 12 12 12 12 11 11 12 12 11 12 22 11 12 12 12 22 11 22 12 22 11 22 00 22 12 11 11 11 12 11 12 22 22 22 00 22 11 22 11 12 11 22 11 11 22 12 11 12 22 11 22 11 11 22 11 12 22 11 11 11 22 00 12 22 11 11 22 12 11 12 11 22 12 11 00 22 11 11 22 00 22 22 11 22 11 22 11 22 22 11 11 11 22 11 11 22 11 22 22 11 22 11 11 11 22 22 11 22 11 11 22 22 22 22 22 00 11 22 22 11 22 11 22 11 22 22 11 11 22 11 11 22 00 11 22 22 11 11 11 11 11 22 22 22 11 22 22 22 22 22 22 22 22 22 11 11 22 22 22 22 22 22 11 22 22 11 22 11 11 11 11 11 22 11 22 11 22 11 22 11 11 22 22 11 11 22 22 22 22 11 11 22 22 22 12 22 22 12 12 11 22 22 12 12 11 22 22 12 12 11 11 22 12 12 11 22 22 22 12 12 22 12 11 12 11 12 22 11 12 11 22 11 22 22 11 22 22 12 12 12 22 11 11 11 12 11 22 12 22 12 11 11 22 11 12 22 22 11 11 22 12 00 22 12 22 12 11 12 11 00 11 12 00 11 22 11 00 22 11 12 12 00 22 11 22 11 12 22 11 12 22 22 22 11 11 12 11 11 11 22 12 12 11 11 11 12 22 11 12 11 11 11 11 22 11 11 11 11 11 11 22 22 12 22 11 11 12 12 22 12 12 12 22 11 22 12 22 12 11 12 12 12 22 11 11 12 00 11 11 12 12 22 22 22 12 12 22 22 22 11 11 12 12 11 12 11 12 22 00 22 12 22 11 22 22 11 11 11 11 22 11 12 22 11 11 11 22 22 11 11 11 12 00 11 11 11 12 11 12 12 12 22 12 11 11 00 12 11 11 11 00 22 22 11 11 11 22 11 11 22 00 11 22 12 22 22 22 00 22 22 11 22 22 11 11 22 22 22 11 22 22 11 11 11 11 11 12 22 22 11 22 22 11 11 11 22 11 22 11 22 11 22 11 22 11 22 11 22 11 11 11 22 11 22 22 11 12 22 11 12 11 11 22 11 11 11 22 22 22 12 00 11 11 11 22 22 11 22 22 11 22 11 22 22 22 11 22 11 11 11 11 11 11 11 22 22 11 22 22 11 22 11 11 22 11 22 11 00 11 11 22 11 22 11 11 11 11 22 22 22 11 22 22 11 22 22 11 11 22 11 11 11 22 22 11 22 11 11 22 11 22 11 22 11 11 22 22 11 11 11 11 22 11 11 22 22 11 22 11 22 22 22 22 11 11 11 11 11 22 22 22 22 11 22 11 11 11 11 22 22 11 11 11 11 22 11 11 22 11 22 22 11 11 11 22 22 22 22 22 11 22 11 22 22 11 11 11 00 00 11 00 11 11 22 11 11 22 11 11 00 11 11 22 11 22 11 11 11 11 22 22 11 22 11 22 22 11 11 22 22 11 22 11 22 22 22 11 22 11 11 12 22 12 11 22 22 22 11 12 12 11 12 11 11 22 22 11 11 11 11 22 11 11 11 22 12 12 12 12 22 11 11 11 22 22 11 11 11 22 11 11 11 11 11 22 22 00 22 22 22 22 22 22 22 22 11 11 11 22 11 11 11 11 22 22 11 11 22 22 00 22 22 22 22 22 22 11 11 11 22 11 00 11 22 22 22 11 22 11 22 11 11 00 22 11 11 22 11 22 22 11 22 22 11 11 22 11 11 22 11 22 00 22 22 11 11 22 22 22 22 11 11 22 22 11 22 11 11 11 11 11 22 11 22 22 11 22 22 22 11 11 11 22 11 11 22 22 11 11 22 11 11 11 11 22 22 22 11 11 22 11 11 11 11 11 22 22 11 22 11 11 22 11 22 22 22 11 12 11 12 12 22 22 12 12 11 22 11 11 22 00 11 22 12 11 11 11 12 12 12 11 12 11 11 11 12 12 22 12 22 22 11 12 11 11 11 11 11 11 11 11 11 11 11 11 22 22 11 22 22 11 11 11 11 11 11 11 11 11 11 11 11 11 11 11 11 22 11 12 12 11 11 11 12 22 11 11 22 11 22 22 22 11 11 11 22 22 22 11 11 22 11 11 22 22 11 22 22 11 11 22 22 22 11 22 22 22 11 22 11 11 22 11 22 22 11 22 22 22 11 00 11 22 11 11 11 22 11 22 11 11 22 22 11 22 12 11 12 11 22 11 22 11 22 11 11 22 11 22 11 22 11 11 22 11 11 00 22 22 11 11 11 11 11 22 22 22 22 22 22 11 11 22 22 22 22 22 11 11 11 11 11 22 11 11 22 11 22 22 11 11 11 22 22 11 11 22 22 22 11 11 22 11 11 11 22 22 11 22 11 11 22 22 11 22 22 11 11 11 11 11 00 22 11 22 11 11 22 22 11 11 11 22 22 11 11 22 22 22 11 11 22 11 11 11 22 22 22 22 11 11 11 22 11 00 22 11 11 11 11 11 22 22 11 22 22 11 11 22 22 11 11 22 22 11 22 22 11 22 22 22 00 11 11 11 22 11 22 22 00 11 22 11 11 11 11 22 00 22 22 22 22 11 22 22 11 22 11 22 11 22 00 22 11 11 11 11 11 00 11 11 11 11 11 22 11 11 11 22 11 11 22 22 11 11 11 11 22 22 22 22 11 22 22 22 22 11 11 11 22 12 11 11 12 12 12 12 11 11 22 11 11 11 22 11 12 12 12 22 11 22 12 11 11 12 11 11 12 12 22 12 22 11 11 12 22 11 11 11 12 12 22 11 12 11 11 12 22 11 11 11 11 12 12 12 22 22 12 12 11 11 11 22 22 11 22 22 11 11 22 22 11 00 11 11 12 11 12 12 12 22 11 00 12 12 22 22 11 22 12 22 11 12 12 12 11 11 11 22 11 22 11 11 22 22 22 22 22 12 11 11 12 22 11 11 11 22 12 12 11 12 12 22 22 12 22 12 22 22 11 22 00 11 12 11 12 12 12 22 12 00 22 00 11 11 12 12 22 12 11 12 11 22 12 11 12 11 12 22 12 22 12 00 22 12 22 12 11 11 11 12 12 11 12 11 12 11 11 11 11 11 22 11 11 11 11 22 11 22 11 12 12 12 11 22 11 22 22 22 11 22 22 11 22 11 22 11 12 11 12 11 12 22 12 11 12 11 12 12 11 11 22 12 12 12 11 11 11 12 11 12 12 11 11 11 11 22 12 22 22 12 22 11 12 11 22 22 22 12 12 12 11 11 22 22 12 12 12 11 12 12 11 11 12 22 12 11 12 12 12 22 11 22 22 12 12 11 00 11 12 11 22 12 00 12 11 22 12 11 11 22 22 11 11 11 22 12 11 11 11 12 11 22 11 22 22 11 12 11 11 11 11 12 12 11 12 12 11 12 12 11 11 11 11 11 22 12 12 11 12 12 11 12 12 12 22 12 11 12 11 11 12 12 12 22 11 12 11 11 11 11 11 00 12 11 22 11 11 11 12 11 12 12 22 12 12 12 11 22 11 22 12 12 12 12 11 11 22 12 12 11 12 12 12 11 11 11 11 11 12 11 11 22 22 22 22 11 11 12 11 12 11 12 22 11 12 11 22 22 22 22 00 22 11 12 11 00 22 11 11 12 11 12 12 12 11 00 11 22 12 12 12 12 11 11 12 11 11 11 11 12 12 12 12 22 11 22 22 22 22 22 11 22 22 12 11 11 22 11 11 11 22 12 11 11 11 11 11 11 11 11 22 11 11 11 11 11 11 22 12 22 11 12 12 11 22 11 22 11 22 11 12 11 11 11 11 22 11 12 11 12 11 11 12 12 11 11 11 12 22 11 11 11 11 22 22 22 11 22 12 11 12 11 11 22 11 22 11 22 12 12 22 11 12 12 12 11 12 11 12 22 12 12 22 12 11 11 12 12 12 12 12 12 11 12 11 11 22 22 12 11 12 11 22 00 22 11 11 11 22 11 22 12 12 12 12 12 12 11 00 12 12 22 12 00 22 11 22 12 12 12 22 11 22 22 11 11 12 11 22 22 11 12 12 12 12 11 12 12 22 22 22 22 11 11 22 22 22 11 11 22 22 22 22 22 11 11 11 11 11 11 11 22 22 22 22 11 11 11 11 11 11 22 22 11 22 11 22 11 11 22 11 11 11 11 22 11 12 11 11 22 22 22 11 11 11 22 11 11 11 22 22 11 11 22 11 11 11 11 11 11 22 11 22 22 11 11 11 22 22 11 22 11 22 11 11 11 22 11 11 11 22 22 11 22 11 11 22 11 22 11 22 11 22 22 22 11 22 22 11 11 11 22 22 11 11 22 22 22 22 11 11 22 22 22 11 22 22 22 22 11 11 11 11 11 11 11 11 11 11 11 11 22 11 11 11 11 22 11 22 11 00 22 00 11 22 22 11 22 11 22 22 11 22 22 11 22 22 11 22 11 11 22 11 22 22 11 11 22 11 22 11 22 11 00 22 11 11 11 11 00 22 22 11 22 22 11 22 11 22 11 11 11 11 22 22 22 22 22 11 00 11 22 11 11 22 22 11 11 22 22 22 11 22 22 00 22 11 22 11 11 11 11 00 11 11 22 11 11 11 11 22 22 22 11 22 11 11 22 22 22 11 11 11 11 11 22 22 11 22 11 11 22 11 11 11 22 22 11 22 11 11 11 00 11 11 22 22 11 11 11 22 22 11 11 22 11 11 11 22 00 11 22 22 22 22 11 11 11 22 22 22 22 11 11 22 22 11 22 22 11 22 11 22 11 11 11 11 22 12 11 11 00 12 12 22 22 22 22 11 22 11 00 22 22 22 22 22 11 11 22 22 22 11 11 11 11 22 11 11 11 11 22 22 22 11 22 22 22 22 11 00 22 11 11 11 22 11 22 11 11 22 11 11 22 11 11 22 22 11 11 22 11 22 00 11 11 11 22 22 11 22 22 22 11 11 22 22 12 12 22 11 11 12 11 11 22 12 22 12 11 12 12 22 22 00 22 11 12 11 22 11 11 22 11 22 11 22 11 12 22 12 12 12 11 11 22 11 22 11 12 12 22 00 11 11 11 12 12 11 11 11 00 11 11 11 22 11 11 22 11 22 22 11 11 11 12 22 22 22 12 12 00 22 12 11 22 12 11 22 12 22 11 22 12 22 11 22 11 22 12 12 12 12 11 11 22 11 11 11 22 11 12 12 22 22 22 11 00 11 22 00 22 22 22 22 11 00 11 22 22 11 22 11 22 22 11 22 22 11 11 22 22 11 22 22 11 11 11 11 22 22 22 22 11 22 22 22 11 11 11 11 11 11 11 22 11 11 22 22 11 11 22 11 22 22 22 11 11 22 11 22 11 11 22 22 11 11 22 11 22 22 11 22 11 11 22 00 22 22 11 12 11 11 11 11 11 22 22 11 11 22 11 11 11 22 11 22 11 11 22 11 11 11 11 22 22 11 11 11 22 11 12 11 12 22 22 12 11 11 12 12 22 12 22 11 12 11 22 11 11 22 22 12 12 11 22 22 12 12 22 22 11 12 11 11 11 12 22 12 12 12 11 11 12 12 11 11 11 12 11 11 11 22 22 11 22 22 11 11 22 12 12 22 11 12 00 12 11 11 11 11 12 11 00 12 22 22 22 22 12 22 11 22 11 11 11 22 22 12 12 12 12 22 11 22 22 12 22 22 12 12 11 11 12 12 11 11 12 22 11 12 12 22 12 22 11 11 22 11 12 22 11 11 11 22 12 22 12 00 11 22 22 12 22 11 11 11 12 11 22 11 22 11 22 12 22 12 11 11 12 11 11 12 22 11 11 22 12 12 12 12 22 11 22 00 12 22 11 22 11 22 11 11 12 22 11 12 22 11 22 11 11 12 12 11 12 22 11 11 12 22 12 11 12 12 12 22 11 22 11 12 12 22 12 11 12 11 11 22 12 11 22 12 22 22 12 12 22 11 22 11 11 22 22 22 22 22 11 11 22 11 11 22 11 12 22 12 22 12 12 22 11 22 22 11 11 22 12 22 22 22 22 12 00 11 12 22 12 12 12 12 12 12 22 22 12 22 12 11 11 11 12 22 12 22 22 11 22 11 22 22 12 12 12 11 12 11 11 22 22 12 11 22 00 22 00 22 11 12 11 11 11 22 11 12 12 22 12 11 12 22 22 22 12 12 12 11 11 12 22 22 11 11 22 22 11 11 22 00 22 11 12 12 22 11 11 12 11 22 22 11 11 22 11 12 22 11 22 22 22 11 22 12 12 11 11 12 12 11 12 11 11 12 11 12 11 11 11 12 12 22 12 22 22 22 12 12 11 22 11 22 12 22 22 22 11 12 22 11 22 22 11 22 00 11 22 22 22 22 11 22 11 22 00 11 12 12 11 11 11 22 12 11 11 22 11 11 00 11 11 11 22 22 22 22 11 00 11 11 11 00 22 11 22 11 22 11 11 22 11 22 00 11 22 22 22 22 22 00 11 22 11 22 22 00 11 11 11 11 22 11 22 11 11 11 22 22 11 11 22 22 11 22 22 22 11 11 11 22 22 11 22 22 11 22 11 22 22 11 22 22 11 11 22 11 11 22 11 11 11 11 11 22 22 22 22 11 22 22 11 22 22 22 11 22 11 22 22 22 11 22 11 11 22 22 22 11 22 22 11 11 11 22 22 11 22 11 22 22 11 22 22 11 22 11 22 22 22 22 11 22 22 11 00 22 11 11 11 11 11 11 11 22 22 22 11 11 11 11 11 22 11 22 22 22 11 22 12 22 11 22 11 12 22 11 22 12 22 11 11 12 12 11 00 11 11 11 22 11 22 22 12 12 12 11 22 00 11 12 12 11 11 12 11 12 12 12 22 11 12 22 12 11 12 00 22 12 11 11 22 11 22 12 22 11 22 11 00 12 11 12 11 12 11 00 22 12 11 12 22 11 12 12 22 11 22 22 11 22 12 12 22 22 22 11 11 11 22 22 22 11 11 11 22 11 11 22 22 22 11 11 22 11 22 11 11 22 11 11 22 22 11 00 22 22 22 12 22 12 00 11 12 12 22 22 11 12 12 11 22 11 12 11 11 11 11 22 12 22 22 22 12 12 22 12 12 11 22 11 11 12 12 22 12 11 22 22 22 22 11 22 22 12 22 11 12 11 12 11 12 22 11 11 22 11 22 22 12 11 22 11 22 11 11 12 11 22 12 12 22 22 11 11 12 22 12 11 22 12 22 11 12 11 22 11 22 11 22 11 22 11 00 11 12 22 22 12 11 11 22 12 22 11 12 11 11 22 12 22 11 12 22 12 11 12 11 12 11 22 22 22 11 22 11 12 11 11 11 11 11 22 11 11 22 00 12 22 22 11 22 22 11 11 12 11 11 22 11 22 22 11 11 12 12 11 22 22 22 12 11 11 11 12 11 12 12 11 11 11 22 11 11 12 12 11 11 22 11 11 22 22 12 11 22 22 12 22 11 11 12 11 11 11 11 11 12 12 11 22 12 11 12 11 12 22 11 12 22 11 11 12 12 22 11 22 11 12 11 12 12 12 00 11 22 22 22 12 11 22 12 11 11 22 12 11 22 11 11 11 22 22 11 22 11 22 11 11 11 11 22 11 11 11 11 22 11 11 22 22 22 11 22 22 22 11 11 22 11 22 00 22 00 22 22 11 00 22 11 11 11 11 11 11 22 11 12 22 11 12 12 22 11 22 12 11 22 22 22 11 22 11 00 22 00 22 11 22 22 11 22 11 22 22 11 00 11 22 22 11 11 11 22 22 22 11 22 22 11 11 11 22 12 11 22 22 00 11 22 12 12 12 22 22 12 12 12 11 11 00 22 00 11 22 11 22 11 22 11 22 11 11 22 00 00 22 00 22 22 00 11 22 11 22 00 00 11 22 22 11 22 22 22 11 11 22 11 00 11 22 11 11 22 22 22 22 22 11 00 22 11 11 00 22 22 22 22 11 22 11 22 11 22 22 11 22 22 11 11 22 22 22 12 22 00 22 22 22 00 00 11 22 11 11 22 11 11 00 11 22 22 11 11 00 22 22 22 11 11 00 22 11 22 22 11 11 22 11 00 22 11 22 11 00 11 11 00 11 11 22 22 11 22 11 11 11 11 22 22 22 22 11 11 11 22 22 11 22 22 22 00 22 22 11 00 22 11 00 22 00 11 22 11 22 11 22 11 22 22 11 22 22 22 22 11 22 22 11 22 00 11 11 00 11 22 22 00 22 22 22 00 11 00 22 11 11 22 22 00 22 22 22 11 11 11 11 00 00 11 22 11 22 11 00 22 11 11 22 11 11 00 12 11 11 22 22 11 11 00 22 22 11 11 11 00 00 22 22 11 22 22 11 22 11 00 22 22 22 22 22 00 22 11 11 00 22 22 11 11 22 11 22 11 22 11 11 11 22 11 11 22 11 00 11 22 22 22 22 22 22 11 22 22 11 00 11 11 11 11 22 12 11 22 12 11 11 00 11 11 00 11 00 11 22 11 22 11 22 00 11 22 00 11 11 22 00 00 22 22 22 22 22 22 22 11 22 11 00 11 11 11 11 22 22 11 00 11 22 11 22 22 22 00 00 11 22 11 22 11 22 11 22 11 00 11 11 22 11 22 00 11 22 22 11 22 11 11 12 11 11 12 12 22 00 11 22 11 22 11 11 11 11 22 22 11 22 11 00 22 22 11 00 22 22 22 11 11 22 11 22 11 11 22 22 11 11 22 11 22 22 11 11 11 22 11 22 22 22 22 22 22 11 11 11 11 22 11 12 22 12 12 12 11 22 11 11 12 11 11 11 22 11 22 11 22 22 22 11 22 11 22 22 22 22 11 22 11 11 11 11 11 11 11 11 22 11 22 11 22 22 22 00 22 22 11 22 22 11 11 11 11 11 11 11 22 22 11 22 22 22 22 22 22 22 22 11 11 11 00 22 22 22 11 12 12 11 22 12 22 11 22 22 11 22 22 12 11 12 11 11 11 22 11 22 11 22 22 22 12 12 11 12 11 11 11 11 22 11 11 22 22 12 12 22 12 11 11 12 22 22 22 22 22 11 22 11 11 22 22 22 22 22 22 22 22 11 22 11 11 00 00 11 22 11 11 11 11 22 22 11 11 11 11 22 11 11 11 11 11 22 22 11 11 11 11 22 22 22 11 22 11 11 00 11 22 22 11 22 11 11 11 11 11 22 22 11 11 11 22 11 22 22 22 22 22 22 22 11 12 22 22 22 22 11 11 11 22 11 11 00 11 11 22 22 22 22 11 22 22 11 11 11 00 22 11 11 11 11 00 22 11 22 22 11 22 22 11 11 22 11 11 11 22 11 11 22 11 11 22 22 11 11 11 11 22 11 22 22 11 22 22 22 11 22 22 22 22 22 12 11 22 12 12 12 12 00 12 12 12 12 11 11 11 22 22 12 11 11 11 11 12 12 11 12 12 22 22 12 22 22 22 11 11 11 12 12 12 11 12 11 12 12 11 11 12 12 11 12 22 22 12 22 22 22 22 11 12 22 11 12 22 11 11 12 22 11 22 22 11 12 12 11 22 11 22 22 22 22 11 00 22 22 22 11 22 11 11 11 12 12 12 12 12 12 12 00 12 12 22 22 11 11 12 12 22 12 22 11 11 12 11 22 11 22 11 11 22 12 12 12 11 12 11 11 22 22 12 00 11 12 11 22 22 12 12 12 12 22 11 12 12 22 11 11 00 00 11 12 12 11 11 22 12 12 11 22 11 11 22 11 12 11 11 22 00 11 22 22 22 00 11 22 11 11 22 22 22 11 22 11 11 22 11 11 22 11 22 11 11 11 22 11 22 11 11 11 22 11 11 11 22 11 22 11 22 00 11 22 11 11 22 00 11 11 11 22 11 11 11 22 22 22 22 22 22 22 11 11 11 22 22 22 22 22 11 22 00 11 11 11 11 22 22 11 11 11 11 11 22 11 22 22 22 11 22 11 11 11 22 22 11 22 22 22 11 11 22 11 11 22 22 22 22 11 22 11 11 00 11 22 11 22 22 11 11 22 22 11 22 11 11 11 22 11 22 11 11 11 11 11 22 11 11 22 22 22 11 11 22 11 11 11 00 22 11 11 11 22 11 22 11 11 22 11 11 22 22 11 22 11 11 11 22 22 11 22 22 22 11 11 12 11 22 22 12 22 22 12 22 11 22 12 12 22 22 22 12 22 11 11 11 22 12 12 11 12 22 22 22 22 11 12 22 12 12 22 12 22 11 12 11 12 22 22 22 12 12 11 11 12 22 22 12 11 12 11 22 11 22 22 22 22 22 22 11 12 11 12 12 12 12 22 22 22 12 22 11 22 11 12 11 22 22 11 22 22 12 11 12 12 22 11 22 11 11 22 11 11 11 22 11 22 22 11 22 22 22 11 22 22 11 22 11 22 11 11 22 11 11 11 11 11 22 22 11 22 11 11 11 11 11 22 22 11 11 11 11 11 11 11 11 22 11 11 11 22 11 11 11 22 11 11 22 11 22 11 22 00 11 22 11 11 11 22 22 22 11 11 11 11 22 11 22 22 11 22 22 22 11 11 22 22 11 22 11 22 11 22 11 11 11 11 11 22 22 11 11 22 22 11 22 11 11 11 11 11 22 11 22 11 22 22 11 12 12 22 11 22 22 22 22 11 11 11 22 11 11 11 11 11 22 22 12 22 12 11 12 11 12 12 11 22 12 11 22 12 11 22 11 11 11 11 11 12 12 22 11 11 11 11 11 12 11 12 12 11 11 12 11 22 22 22 12 11 12 12 11 12 22 22 12 22 12 11 11 12 11 11 11 12 12 12 22 12 22 22 12 12 22 12 22 11 12 22 12 12 12 12 12 22 22 12 22 11 22 11 12 11 22 11 22 11 11 11 12 22 11 11 22 12 12 12 22 11 11 22 11 22 22 12 11 11 11 22 11 22 11 22 11 11 12 22 12 22 11 11 11 22 11 22 00 22 22 12 12 22 22 11 22 11 11 12 22 22 22 11 11 11 11 12 22 22 12 11 12 12 00 00 11 22 12 22 22 12 22 22 11 00 22 22 22 00 22 11 22 11 22 22 11 22 11 11 12 11 11 22 12 11 11 11 11 11 22 22 22 22 22 11 11 12 22 12 11 11 22 11 22 00 11 11 22 22 22 22 22 22 22 12 11 11 22 12 11 12 22 12 12 22 11 11 12 22 12 22 22 12 22 12 11 12 22 12 22 22 22 22 12 12 11 12 22 12 22 22 11 11 11 11 11 12 22 12 12 22 11 22 22 22 22 22 12 11 12 22 22 22 22 22 11 12 11 12 11 22 12 22 11 22 11 11 11 11 11 12 12 22 11 22 12 22 12 12 11 22 11 22 22 22 22 22 11 11 11 12 11 12 12 22 12 11 22 11 11 11 12 12 12 11 12 12 12 22 22 11 11 22 11 11 11 12 12 22 11 11 22 22 22 12 12 22 11 12 11 00 11 22 22 11 11 22 11 22 11 11 22 22 22 22 11 22 11 11 22 11 12 22 12 12 00 11 22 22 22 22 22 11 22 12 12 11 22 12 12 22 22 11 11 11 11 22 11 11 22 22 22 11 11 12 22 11 12 11 22 12 11 12 12 22 22 22 22 12 11 11 11 11 12 11 12 12 22 00 11 12 11 11 11 22 12 12 11 12 22 22 22 22 11 11 22 12 12 11 11 22 22 22 22 11 22 11 22 22 22 12 12 11 11 22 22 11 11 11 22 11 12 12 11 22 22 00 12 11 11 22 22 22 11 22 11 11 00 22 00 11 11 22 11 00 11 22 22 11 11 00 22 11 11 11 11 22 11 11 22 11 22 22 11 11 11 11 22 11 11 22 11 22 11 11 11 11 11 22 11 11 11 11 22 11 11 22 11 11 11 11 11 11 11 22 11 22 22 11 11 22 22 22 22 22 11 11 22 22 22 22 22 22 22 22 11 11 12 11 11 22 22 22 11 22 12 22 00 11 11 12 22 22 11 12 11 11 12 11 22 11 11 11 12 12 12 22 22 12 11 22 11 22 11 11 22 22 11 00 11 22 11 22 22 11 11 22 11 11 22 11 11 11 22 11 11 11 11 11 11 22 12 22 22 11 12 11 22 11 22 12 22 11 22 12 11 11 11 12 22 11 12 11 11 11 11 11 22 22 12 11 12 22 22 11 12 11 12 11 12 11 11 11 12 11 22 11 11 12 11 22 22 11 12 22 11 22 22 11 11 11 11 11 11 22 11 12 22 12 12 12 11 22 11 11 22 12 12 22 22 11 22 12 22 22 11 22 22 22 11 11 11 22 12 22 12 22 12 11 11 11 12 11 12 22 12 22 12 11 12 12 11 22 22 11 22 11 22 12 11 22 22 22 22 11 00 22 12 22 12 22 11 12 12 11 00 22 22 11 12 12 12 11 11 11 11 11 11 12 22 12 12 11 11 12 22 12 22 22 22 12 11 22 11 12 12 11 12 22 22 12 11 11 11 22 11 11 22 11 11 22 11 11 11 22 11 22 22 22 11 22 11 11 22 11 11 11 22 11 22 11 22 12 22 22 12 11 22 11 22 22 22 12 12 11 22 11 12 22 12 11 12 11 12 22 22 12 12 22 12 22 22 11 22 22 22 11 12 11 22 11 12 12 22 22 11 12 12 12 11 22 11 11 22 12 12 22 11 12 12 12 11 11 11 22 12 12 22 11 22 11 12 12 22 22 22 11 11 22 11 22 11 11 12 22 22 12 12 11 22 11 12 22 22 11 22 11 00 11 12 00 11 11 11 22 22 22 22 12 12 11 22 11 22 22 22 11 22 22 22 11 11 22 22 11 11 22 22 22 22 11 11 11 22 11 22 22 11 11 11 22 22 22 22 22 11 22 11 11 11 11 22 22 11 11 11 11 11 11 11 22 22 11 22 22 11 22 11 22 00 22 22 11 12 12 22 22 22 11 22 11 11 22 22 22 22 22 11 12 12 22 11 11 11 22 00 00 12 00 12 11 12 11 11 12 12 11 11 22 22 22 11 11 22 11 22 22 11 00 11 00 11 22 22 11 22 11 11 22 22 00 11 22 22 11 11 11 11 11 11 11 11 22 22 00 22 11 22 11 22 22 11 22 22 22 11 22 11 22 11 22 22 11 22 11 00 22 22 22 11 11 11 11 11 11 22 11 22 22 11 11 11 22 22 11 11 11 22 11 22 22 22 22 22 22 00 22 11 22 11 22 11 22 22 22 22 22 11 22 11 22 22 11 11 22 11 22 11 11 22 11 11 11 11 11 00 00 11 22 12 11 22 11 11 12 12 11 11 11 12 12 00 11 11 22 11 12 22 12 00 12 22 22 11 22 22 22 11 22 11 22 11 22 22 22 22 11 22 11 22 11 22 00 11 11 22 22 11 11 22 11 11 11 22 22 22 11 22 11 11 11 22 11 22 11 11 11 22 22 11 11 22 22 22 22 22 22 22 11 22 22 22 11 11 22 11 11 22 11 11 22 11 11 22 11 22 22 22 11 11 22 11 22 22 22 11 11 22 11 22 11 22 11 12 11 12 22 12 11 12 11 12 22 00 22 22 11 11 22 11 22 11 22 22 22 11 12 22 22 11 22 22 22 22 22 12 12 11 12 11 11 11 11 12 22 12 22 11 11 12 22 22 11 11 22 12 12 11 12 11 12 22 22 12 22 12 11 22 11 22 11 11 00 22 22 11 00 11 11 22 11 00 11 11 11 11 00 00 22 22 00 00 11 11 11 11 11 11 22 22 22 22 00 11 22 22 22 11 11 22 11 00 11 22 22 22 11 22 00 22 00 11 22 12 00 11 22 12 12 00 00 12 00 12 12 22 12 11 12 00 00 11 11 12 22 11 11 22 22 11 11 12 12 11 11 22 22 11 00 22 12 00 12 00 22 12 12 11 22 11 12 22 12 12 12 22 11 22 11 22 12 22 11 11 11 11 00 11 22 22 22 11 11 22 12 11 11 11 11 11 12 22 22 00 22 00 11 11 12 11 12 12 00 22 00 12 22 22 12 22 22 00 11 12 22 11 11 12 22 12 22 22 12 22 11 12 11 22 22 00 22 22 00 12 11 12 11 12 22 11 11 00 00 11 11 11 11 22 11 22 22 22 11 22 11 22 22 11 11 11 00 22 22 00 11 11 22 11 22 11 00 22 00 22 00 00 22 22 22 22 11 00 11 22 00 11 22 11 22 11 22 11 11 11 00 11 11 22 11 22 11 11 11 22 11 11 22 22 11 22 22 22 11 00 22 22 11 22 22 11 22 22 11 11 22 22 22 22 11 11 22 22 22 22 00 11 11 11 22 11 22 11 11 00 11 11 22 11 00 11 00 11 22 11 22 22 11 11 11 22 22 11 22 00 22 11 11 22 22 12 22 11 11 00 22 12 11 11 12 11 12 22 22 00 22 12 11 11 11 22 11 00 00 11 12 12 22 12 12 22 12 11 22 11 11 22 12 11 22 22 22 22 00 12 12 12 22 11 22 22 00 22 22 11 22 11 22 22 00 11 22 11 11 11 00 22 22 22 22 00 00 00 22 22 22 00 22 00 22 22 11 00 11 11 11 22 11 11 22 22 11 11 22 00 11 11 11 00 22 22 22 11 22 11 11 22 00 22 22 11 22 11 12 00 22 12 00 00 22 22 22 00 00 22 22 11 22 11 00 11 11 22 11 00 00 00 11 22 11 22 22 11 22 22 22 22 11 22 22 00 22 00 22 22 22 22 11 11 22 22 22 22 11 00 11 22 11 22 22 11 11 11 11 22 22 00 11 11 00 00 11 22 11 11 11 22 11 11 12 22 00 12 12 22 12 11 22 22 00 11 12 12 00 11 00 12 00 22 12 12 00 12 00 12 22 12 11 12 00 22 00 11 11 11 12 12 11 12 12 12 00 00 22 22 12 12 12 12 11 11 11 11 11 11 00 11 12 22 22 12 00 12 11 11 22 00 22 12 22 11 12 11 22 12 11 22 22 12 22 22 22 11 22 22 11 11 00 22 00 00 00 11 22 22 12 00 22 00 22 11 12 11 11 00 12 00 22 12 22 11 00 22 22 00 22 22 12 11 12 11 22 22 11 00 22 22 22 00 22 11 22 11 22 00 22 11 22 11 00 11 11 11 11 11 22 22 11 11 00 11 00 11 11 11 22 00 11 22 22 22 22 00 11 00 22 22 11 00 11 11 00 22 22 11 22 22 22 11 11 22 11 11 00 00 22 11 22 22 22 22 11 22 12 00 12 22 12 00 12 22 22 22 12 12 12 11 00 00 00 11 11 22 12 00 22 22 11 22 22 12 00 00 11 22 00 22 11 12 22 12 00 22 22 22 11 00 00 12 00 22 12 11 00 12 11 11 22 11 00 22 00 22 22 11 12 22 22 12 12 12 00 12 22 00 12 12 00 11 12 12 11 22 22 12 11 22 22 12 11 00 11 00 22 11 11 22 11 22 22 11 22 11 12 00 11 22 11 22 12 12 00 11 11 22 00 12 12 00 11 12 22 22 22 11 00 22 12 12 12 11 11 12 12 12 12 12 22 22 11 00 11 00 12 22 11 22 12 11 22 11 22 11 11 11 11 11 00 11 22 22 22 11 11 11 11 11 00 22 00 22 11 11 22 22 22 11 22 11 22 11 22 11 22 11 22 11 22 22 00 22 22 22 11 11 22 22 11 11 00 11 11 11 12 22 22 22 11 22 22 12 11 12 12 22 11 00 22 22 22 11 11 12 22 11 11 22 22 11 11 22 22 11 22 11 22 22 22 22 22 00 22 22 11 22 00 11 22 22 11 11 11 22 22 00 22 00 22 22 22 11 11 22 11 22 11 22 22 22 00 11 11 11 22 22 11 22 11 22 11 22 00 11 11 22 00 11 11 22 22 11 22 11 22 22 11 11 11 22 11 00 22 11 22 11 22 11 22 22 11 11 11 22 11 11 22 22 22 11 11 22 11 11 11 22 22 22 00 22 22 11 22 22 22 22 22 11 11 22 11 22 22 11 11 22 22 22 11 22 11 11 11 11 11 22 22 11 22 11 22 11 22 11 11 12 00 12 12 22 22 22 22 12 12 12 12 11 11 11 11 00 12 12 11 00 00 11 12 12 00 22 22 11 00 12 12 00 12 22 00 11 22 11 11 22 22 00 22 11 00 00 22 22 11 22 11 22 22 22 22 11 11 11 11 11 11 11 11 11 11 22 11 22 22 11 22 11 22 22 11 22 22 22 00 11 11 00 22 11 22 11 00 11 22 11 22 11 11 00 11 22 11 11 11 22 22 11 22 00 22 22 11 22 00 22 22 22 22 11 22 22 22 11 11 22 22 22 22 11 22 11 11 22 22 22 00 22 22 00 22 11 11 00 22 22 11 11 11 11 11 11 11 12 12 11 12 22 11 12 22 22 12 22 12 12 12 00 12 00 11 12 11 22 12 22 00 00 22 12 22 00 22 11 12 12 22 22 11 12 12 12 11 12 22 22 12 12 22 12 12 22 22 00 12 22 12 22 12 22 11 00 11 22 22 12 22 22 11 12 12 12 12 00 22 11 11 11 12 22 12 22 12 11 22 11 12 00 12 00 11 22 00 11 11 11 22 11 11 22 22 22 11 22 22 22 22 22 22 22 11 22 00 22 22 11 11 22 22 22 22 11 11 22 00 11 11 22 22 11 22 11 22 22 11 00 11 11 11 22 22 11 00 22 11 11 22 22 22 22 11 22 22 11 22 11 11 11 11 11 22 22 11 11 11 11 00 22 22 22 22 11 11 22 22 22 11 22 11 22 11 22 11 11 22 11 11 22 22 11 22 22 22 22 11 12 22 12 11 12 12 22 22 12 11 22 22 12 22 22 11 22 11 22 11 22 22 22 22 22 12 22 22 22 11 11 12 22 11 22 22 11 22 11 22 11 22 11 22 11 22 11 22 12 22 11 11 22 12 22 11 11 11 22 22 11 12 12 11 11 11 11 22 22 22 11 22 22 22 22 11 11 11 11 11 22 11 11 11 11 22 22 00 22 22 22 22 22 22 22 22 11 11 22 11 11 11 11 22 22 11 00 11 22 22 11 22 22 22 22 11 11 22 11 11 11 22 22 00 00 22 22 22 11 00 11 22 11 11 11 22 11 00 22 22 11 22 00 11 22 22 11 22 00 11 22 22 11 22 11 22 11 22 22 11 22 11 22 11 22 12 12 12 11 00 12 00 22 11 00 11 00 12 22 12 22 12 22 22 00 11 11 12 12 22 11 11 22 22 22 22 00 12 22 11 12 22 22 22 22 12 12 22 11 11 22 22 11 12 22 00 22 22 12 12 22 22 11 22 22 22 11 22 22 22 11 11 22 22 00 22 11 11 11 11 11 11 11 22 22 11 22 22 22 22 11 11 22 22 11 22 11 11 22 22 22 11 11 22 11 11 11 22 00 22 11 11 11 22 11 22 11 22 11 22 00 11 22 11 22 00 11 11 11 11 00 11 11 11 22 11 22 11 22 11 00 22 11 22 00 22 22 11 22 00 22 22 11 22 11 22 11 22 22 00 11 22 22 22 00 00 22 22 11 22 22 11 22 22 22 22 22 11 22 22 11 22 11 22 22 22 11 22 11 11 11 22 22 11 00 22 11 22 11 22 22 22 22 22 22 12 22 11 12 12 11 12 11 12 22 12 22 11 11 00 11 11 00 11 22 11 11 22 00 22 22 22 22 00 22 00 11 22 11 12 22 11 22 12 00 22 11 22 22 11 12 11 11 22 22 12 11 12 12 12 12 00 12 22 22 11 12 11 11 00 11 22 11 11 22 11 11 22 22 22 22 11 11 22 00 22 11 11 22 11 22 22 22 22 11 11 22 11 22 22 11 00 11 11 22 22 22 22 11 22 11 00 22 00 11 22 11 11 22 11 11 11 11 22 11 11 22 22 11 00 11 22 11 22 22 22 22 22 11 11 22 11 22 11 22 11 00 11 22 22 22 22 22 22 22 22 11 22 11 22 22 11 11 11 11 22 11 22 22 22 11 11 22 22 22 22 22 22 11 11 11 11 11 11 22 11 22 22 22 11 22 22 11 22 11 22 00 22 11 22 22 00 11 22 11 22 11 12 12 00 00 00 11 12 11 11 22 11 11 00 11 22 22 22 00 11 11 11 11 22 22 11 12 22 12 11 00 11 11 12 12 12 11 22 11 12 22 00 22 12 00 12 11 12 22 22 22 22 22 00 11 12 22 22 11 22 00 12 22 12 12 11 22 22 12 22 11 22 22 11 11 11 12 11 22 12 12 00 22 11 11 11 22 11 11 22 12 22 11 12 12 11 11 00 11 12 00 22 22 00 22 11 00 11 11 00 22 11 22 12 22 22 22 11 12 11 11 12 00 12 22 12 11 00 00 22 12 12 12 11 00 00 12 22 11 22 12 12 11 11 11 22 11 12 00 11 11 00 11 11 22 12 12 22 11 11 22 22 12 12 12 12 22 11 12 11 11 11 00 12 22 11 22 22 11 11 11 22 11 11 22 22 11 22 22 11 22 00 22 11 22 22 11 22 11 22 11 11 11 22 11 22 11 11 22 22 22 11 11 11 22 11 22 22 11 11 11 22 22 22 11 11 00 00 11 00 22 11 11 11 11 22 22 22 22 22 11 00 11 22 11 22 22 22 22 22 22 22 11 22 11 00 22 22 22 11 11 11 22 22 22 22 11 22 22 22 11
90 11 22 11 11 11 12 11 22 11 11 11 12 11 22 11 12 11 11 11 11 12 12 11 11 11 11 22 11 11 12 12 11 22 12 22 12 11 12 12 11 12 11 22 11 12 11 12 11 22 11 12 22 22 11 22 12 22 11 22 12 12 11 11 12 22 12 12 12 12 11 12 12 11 11 22 22 11 22 22 00 11 11 22 11 11 12 12 11 22 22 12 22 11 11 11 22 12 11 12 11 12 22 11 11 11 22 12 12 22 12 22 12 11 11 11 11 12 22 00 22 22 11 11 11 22 11 11 11 22 22 11 11 11 11 12 22 11 11 22 11 11 22 11 12 12 12 12 22 22 12 12 11 11 22 22 11 11 11 22 11 22 11 22 11 22 11 22 11 11 11 22 22 22 22 22 22 12 22 11 11 11 11 22 22 12 12 11 22 22 22 12 22 11 22 22 22 11 12 11 00 11 00 22 22 12 12 22 22 12 22 22 11 22 11 11 22 12 11 22 11 11 22 22 22 12 00 12 11 12 11 12 12 22 11 11 11 22 22 12 12 22 12 22 11 22 11 22 11 11 22 00 22 00 22 11 22 12 11 22 22 12 12 12 00 00 00 22 12 22 12 00 22 11 12 00 00 11 11 22 22 00 22 11 12 11 11 00 22 00 22 12 00 11 00 22 11 11 22 00 22 22 22 22 22 00 11 12 00 22 12 11 22 00 00 11 11 00 22 11 22 00 11 00 12 00 12 00 12 11 00 00 00 22 22 22 12 12 12 12 12 12 12 12 11 22 11 12 00 12 12 12 12 00 12 00 12 12 00 11 22 12 11 11 11 22 11 11 22 22 00 00 22 00 11 22 11 22 11 12 11 00 00 12 12 22 11 22 12 00 22 22 00 12 22 00 22 11 00 00 12 00 12 22 00 00 00 22 12 11 22 11 22 22 00 11 12 12 12 12 11 12 22 22 22 12 12 00 12 12 12 22 00 12 00 00 00 12 12 00 00 00 00 12 11 12 00 00 12 00 22 22 12 11 22 12 00 00 00 11 00 22 00 12 22 22 00 12 00 12 22 22 12 11 22 00 00 11 00 12 22 22 22 11 00 12 12 00 12 22 22 22 12 00 00 00 22 00 22 00 00 22 22 11 11 11 22 22 00 12 00 00 22 22 22 11 00 11 00 00 11 22 00 22 22 22 00 11 00 11 22 00 22 00 00 11 00 11 00 12 00 12 22 11 00 22 00 22 00 22 11 00 22 00 00 11 00 11 11 22 11 00 00 22 11 22 22 22 11 11 00 22 11 11 22 11 22 11 00 00 22 22 11 11 22 11 22 22 22 22 22 00 00 22 22 11 11 22 11 22 11 11 11 22 11 11 22 00 00 22 22 22 00 00 00 22 11 11 22 11 11 11 11 22 00 22 22 11 00 00 00 00 11 11 11 12 22 11 22 22 11 11 12 22 11 11 11 12 11 22 11 11 11 12 12 11 12 11 22 22 12 11 22 11 22 11 11 12 22 11 11 12 11 00 12 22 11 11 11 11 22 22 11 22 11 22 22 22 22 12 22 22 22 22 11 12 12 12 11 12 00 22 22 11 22 11 22 11 11 22 22 11 22 22 11 11 22 22 11 11 22 11 11 22 22 22 11 12 12 22 12 11 22 22 12 11 22 12 22 11 22 22 12 11 22 11 22 11 12 11 12 11 12 12 11 11 12 22 11 12 11 22 11 22 12 12 22 22 11 22 22 22 11 22 11 22 22 11 11 11 22 11 22 11 11 11 11 11 11 11 22 22 11 11 22 11 22 11 11 11 22 22 11 11 22 11 22 22 22 22 22 11 22 22 11 11 22 22 11 11 11 11 11 11 22 11 11 11 22 22 22 11 11 11 11 11 22 11 11 22 22 11 12 12 11 11 12 12 11 11 12 12 22 11 12 12 11 11 12 22 22 22 22 22 22 22 22 11 22 22 00 11 12 22 12 12 12 22 22 22 12 11 12 22 12 12 12 22 12 11 12 22 12 11 12 12 22 11 22 22 11 11 22 22 22 22 12 22 11 22 11 11 11 22 11 11 12 12 12 12 12 11 11 11 22 22 22 22 22 22 22 22 22 22 11 11 22 11 11 22 12 11 11 22 11 11 22 00 11 11 11 22 22 22 22 11 22 22 22 22 11 22 11 22 22 11 22 11 11 12 22 11 12 22 11 22 00 12 12 11 11 12 11 11 11 22 11 22 12 12 22 22 11 12 22 22 22 22 22 12 22 22 11 22 22 11 22 00 11 11 11 11 11 11 11 22 11 11 11 11 22 22 11 11 22 22 22 11 11 22 12 11 22 11 22 00 22 11 11 11 11 11 11 11 11 11 22 22 11 00 12 22 00 11 11 22 11 11 22 22 12 11 11 12 12 12 11 22 11 12 22 12 22 11 11 12 12 22 12 22 22 12 12 22 11 11 12 11 00 22 11 11 11 22 11 11 22 22 22 22 11 22 22 22 11 22 11 22 22 22 00 22 12 12 22 22 11 11 11 11 11 11 11 12 22 12 22 11 11 22 12 11 22 22 11 11 11 11 22 22 12 11 12 12 00 22 11 22 22 22 12 12 12 22 12 22 11 22 11 11 11 12 12 00 11 22 11 22 12 11 22 12 11 11 11 11 12 22 12 22 22 11 12 22 00 12 11 22 12 12 11 11 22 11 12 11 12 22 11 22 11 12 11 22 12 11 12 11 22 22 22 12 22 12 12 12 11 12 11 11 12 12 12 22 22 22 22 11 11 12 22 22 11 22 12 12 12 00 12 22 22 12 12 12 22 22 22 12 11 11 22 12 12 12 11 22 22 12 22 11 12 12 11 11 22 22 11 22 22 22 22 22 12 22 22 11 11 22 11 11 11 00 22 12 22 12 22 12 12 11 12 12 12 11 11 22 22 00 11 11 22 22 11 11 22 22 11 11 22 00 00 12 22 12 22 11 12 22 11 22 12 22 11 22 12 22 22 12 22 12 12 22 22 11 22 22 22 11 12 12 22 22 11 11 22 11 11 12 22 22 11 00 12 22 22 12 11 11 22 11 11 22 22 11 22 22 22 11 22 11 22 11 22 22 11 11 22 12 12 11 00 11 22 11 11 11 22 11 22 22 12 11 22 22 22 11 22 22 22 11 22 11 22 11 22 11 22 11 11 11 11 22 22 11 11 00 11 22 11 22 00 11 11 11 11 11 22 11 22 11 22 22 11 22 11 11 11 22 22 11 11 22 22 11 11 22 22 11 22 11 11 22 11 22 11 11 11 11 22 11 22 12 11 22 22 11 11 22 12 12 12 22 11 11 11 12 11 11 12 11 22 22 12 12 12 11 22 11 00 11 11 11 22 11 11 11 11 22 22 11 11 22 22 11 11 11 22 22 22 11 11 22 00 00 00 22 11 22 22 22 11 22 11 11 11 11 22 22 11 22 22 22 11 22 22 11 12 11 11 11 11 11 22 12 22 00 11 12 11 22 00 12 11 11 12 11 11 11 22 11 11 11 22 11 22 22 11 22 11 00 12 12 11 12 12 12 00 11 12 11 12 11 11 22 22 22 22 12 11 12 11 22 00 11 22 22 22 22 11 22 22 22 11 22 22 11 22 11 00 22 11 11 12 22 22 22 11 11 22 12 22 11 22 22 22 22 22 12 12 22 11 22 00 11 22 12 12 11 22 22 22 11 12 22 22 00 00 12 11 22 11 11 11 22 22 22 12 12 22 11 22 11 11 11 11 00 11 22 12 22 11 12 22 12 11 22 11 11 12 22 12 12 22 22 22 11 00 22 11 22 12 22 22 11 11 22 11 11 12 22 22 11 22 22 11 22 11 11 11 11 22 22 11 12 00 11 12 11 11 11 12 12 12 12 22 22 12 11 22 22 00 12 11 12 12 11 12 22 22 11 11 12 22 22 11 11 11 12 12 11 22 11 12 12 11 11 11 12 22 11 22 22 12 22 11 11 22 11 22 22 00 11 12 22 12 12 12 22 12 22 11 11 11 11 22 11 11 11 22 11 22 11 12 11 12 12 11 12 11 11 12 12 11 22 22 11 22 22 22 00 11 12 12 12 12 11 11 11 11 12 12 11 11 11 11 11 12 12 11 00 11 11 22 12 11 12 22 12 12 12 12 11 11 11 11 12 12 11 12 11 11 12 11 12 11 22 12 22 11 12 00 12 22 11 11 11 12 22 22 22 12 22 00 22 11 12 11 12 11 12 11 12 22 11 11 11 22 11 22 11 12 00 11 12 22 22 12 11 11 00 11 22 11 11 22 22 11 12 12 12 11 22 00 22 12 00 12 00 12 22 22 11 22 12 11 22 22 11 11 12 12 11 11 22 11 22 22 11 11 12 12 11 22 12 11 22 11 12 22 22 22 11 22 11 11 22 22 12 22 12 11 11 22 11 22 22 12 22 22 12 11 12 11 22 12 22 11 11 11 11 11 22 22 22 22 11 12 22 11 22 11 22 12 12 22 22 22 22 12 12 12 22 22 22 11 11 22 11 11 22 11 22 22 00 22 11 22 11 11 11 22 22 11 22 22 22 22 12 11 22 22 11 11 22 22 11 12 11 22 12 11 22 12 12 11 22 22 22 11 12 12 22 12 22 12 11 22 12 11 11 12 12 11 12 12 22 11 11 22 11 22 22 11 11 22 22 22 11 11 22 22 11 11 00 11 22 22 22 11 11 12 12 12 12 22 11 11 12 12 00 12 22 12 11 22 22 11 00 11 22 00 11 11 11 00 22 11 22 11 00 22 11 22 11 22 22 11 22 22 22 22 11 11 11 22 11 11 11 11 22 12 12 12 22 22 12 11 12 12 12 11 22 11 11 11 11 12 22 22 12 12 22 11 11 22 11 11 22 12 11 11 11 22 11 22 22 11 12 22 11 22 11 11 11 00 11 11 22 11 22 22 22 11 22 11 22 22 22 22 11 11 22 22 11 11 11 11 22 22 22 11 22 22 22 22 22 11 22 11 22 22 11 11 11 11 22 11 22 22 22 00 11 22 11 11 11 22 22 22 22 22 11 11 00 22 11 22 11 00 22 12 11 11 22 22 12 12 22 00 11 22 11 11 11 22 00 22 22 11 22 11 22 11 22 11 11 11 22 22 22 22 11 11 11 22 22 22 22 11 11 11 11 11 22 11 22 11 22 11 22 22 11 11 22 22 22 22 11 11 22 22 11 11 11 22 11 22 22 11 11 22 11 11 11 22 22 22 11 00 11 11 11 22 22 22 11 11 11 22 11 11 22 22 22 22 22 22 22 11 12 22 11 11 12 11 22 11 11 11 11 11 22 11 22 11 00 11 11 22 22 22 12 22 11 12 12 22 22 22 22 22 22 22 12 11 11 11 22 11 12 12 22 22 22 22 22 22 12 22 11 22 22 22 11 22 12 22 22 12 12 11 12 12 12 22 22 11 22 22 22 22 12 11 12 22 12 12 22 22 12 22 12 11 12 12 12 12 12 12 11 12 12 12 11 12 12 11 12 22 12 12 12 22 22 22 22 22 11 11 11 22 11 11 11 11 00 11 11 00 11 11 12 11 12 12 22 12 00 22 11 12 12 22 12 11 11 11 22 11 11 22 11 22 22 11 11 22 12 22 12 11 12 22 11 22 22 12 12 22 12 11 11 22 22 11 11 12 12 11 12 11 11 22 22 12 12 12 11 12 11 22 12 12 12 11 12 12 11 22 11 11 11 22 22 11 22 22 11 22 11 22 11 11 11 00 22 22 22 11 11 22 22 22 22 12 12 12 11 22 11 11 22 11 11 11 11 22 00 12 11 11 22 22 11 11 22 12 12 22 12 11 11 11 11 11 11 22 22 11 11 00 11 11 11 11 22 22 22 11 22 11 11 11 22 11 11 11 22 22 00 22 22 11 22 22 11 22 22 11 11 22 22 22 11 11 22 22 12 11 12 11 22 22 11 12 22 12 12 11 12 12 22 11 12 11 22 12 22 11 11 11 11 11 22 22 11 12 12 11 12 12 12 22 22 11 11 12 11 12 11 11 22 11 22 12 11 12 11 11 22 12 12 22 12 22 12 12 22 00 12 22 22 11 12 12 12 22 12 11 22 11 12 22 22 22 22 11 22 12 11 11 12 11 12 11 12 11 12 11 12 11 11 11 22 22 11 11 22 22 00 11 11 11 22 11 22 11 12 11 11 11 22 11 22 12 11 12 11 11 11 12 12 22 12 11 22 11 22 22 22 11 12 12 12 22 12 22 22 22 11 11 22 12 11 11 12 11 12 12 11 12 11 22 12 12 22 22 11 22 22 11 11 22 11 22 22 22 11 11 11 22 11 11 11 22 11 11 22 22 11 22 22 22 11 11 11 22 22 11 22 11 22 11 11 22 11 11 11 22 22 11 22 11 11 00 22 11 22 22 11 22 11 11 11 22 12 22 11 11 12 22 11 11 11 12 11 22 11 11 22 22 22 11 22 22 12 22 11 11 11 22 00 11 11 11 11 22 22 22 22 22 11 11 11 22 11 22 11 11 22 22 11 22 22 22 11 11 11 22 00 11 11 22 11 11 11 22 22 11 22 22 11 11 22 11 22 11 11 11 11 11 11 11 22 11 22 11 11 22 11 22 11 00 22 11 11 11 11 11 22 11 11 11 22 11 22 22 22 22 22 22 11 11 22 22 22 22 11 11 00 22 11 11 22 11 22 22 00 11 22 22 12 12 22 11 00 22 11 22 22 11 11 11 22 22 11 22 11 22 00 22 11 11 11 11 11 00 11 22 22 22 11 22 11 11 22 11 11 11 22 11 11 11 11 11 11 22 11 11 22 22 12 22 11 22 11 11 22 11 11 11 11 11 11 11 11 22 11 11 22 22 22 11 11 22 11 22 11 12 12 11 12 22 11 11 22 11 22 22 22 12 11 22 22 22 11 12 12 22 12 11 22 12 22 12 22 11 11 11 11 11 11 11 22 22 22 12 11 12 11 22 12 11 22 12 12 11 22 11 11 00 11 11 12 12 11 22 22 22 11 00 11 11 11 22 11 22 22 22 11 11 11 11 22 22 22 11 11 11 11 22 12 11 22 22 22 11 11 11 22 22 11 11 11 22 22 22 11 11 22 12 22 11 22 11 11 22 11 22 22 11 22 22 11 11 11 11 11 11 11 11 11 22 22 11 22 11 11 11 22 22 11 11 11 11 11 22 22 11 22 11 22 11 22 22 11 11 22 22 22 22 11 11 11 11 22 11 11 11 22 11 22 11 11 11 11 22 22 22 11 11 11 22 11 11 11 11 22 00 22 11 11 22 22 11 11 11 22 11 11 11 11 11 11 11 22 11 22 22 22 22 11 22 22 22 11 22 11 22 11 22 11 11 11 22 11 22 22 22 22 22 22 11 22 22 22 11 11 11 11 11 22 22 22 22 11 11 22 22 11 22 22 11 11 11 22 22 22 22 11 22 22 11 00 22 22 11 22 11 22 11 22 11 11 22 22 11 11 11 11 11 11 11 11 11 11 11 11 11 11 22 11 22 22 11 11 11 11 11 11 22 22 22 11 11 11 11 11 11 11 11 22 22 22 11 11 11 22 22 11 11 11 22 22 22 11 22 11 11 22 12 12 22 12 12 12 12 11 11 12 22 12 11 22 12 11 11 22 11 22 11 22 22 11 22 12 22 11 22 22 11 12 12 12 11 22 11 22 11 11 22 11 22 22 22 11 11 11 11 12 22 12 12 22 11 12 11 11 11 00 12 22 11 22 11 22 22 22 11 11 12 11 11 11 00 12 11 11 11 11 12 22 22 11 00 11 12 22 12 12 12 12 12 12 12 11 11 12 22 12 11 22 22 11 22 11 11 11 11 22 12 12 22 12 11 22 12 22 11 12 12 11 11 11 12 11 22 12 11 12 22 22 22 22 11 11 22 11 11 11 11 22 11 12 11 22 12 12 11 11 22 11 11 11 22 11 11 11 22 11 11 11 22 11 11 12 12 22 11 11 11 12 22 22 22 11 22 12 11 11 12 12 12 11 22 11 22 11 12 11 11 22 22 22 22 11 12 22 22 12 12 12 12 11 11 11 11 22 22 11 12 11 22 12 11 22 22 22 22 11 22 22 00 12 12 12 11 11 22 11 22 11 11 22 11 22 11 22 11 11 11 22 00 11 22 22 11 22 11 22 11 11 22 22 22 11 22 22 11 11 11 11 11 11 11 22 22 12 11 22 11 11 11 22 22 22 11 22 12 22 12 12 22 11 11 11 12 12 11 22 12 12 12 12 12 12 12 11 12 12 22 22 11 12 22 22 12 11 22 12 11 11 22 22 11 11 11 11 22 22 22 11 11 22 11 11 11 11 22 11 11 11 22 11 11 12 11 11 11 12 12 11 12 12 11 22 12 11 12 22 22 22 12 22 11 22 12 12 22 22 11 11 11 22 11 11 12 11 11 22 11 22 22 11 22 11 22 22 11 11 22 11 11 11 11 12 12 12 11 11 12 12 12 12 12 22 22 12 11 12 22 11 11 22 11 12 22 12 12 11 12 12 11 12 11 22 11 11 12 11 12 00 22 22 11 22 12 11 12 22 11 22 12 12 12 22 11 12 11 11 11 11 22 11 12 11 22 22 22 11 22 11 22 11 11 12 12 22 22 22 11 22 11 22 11 12 11 22 11 12 22 11 22 12 11 22 22 12 00 11 12 12 11 22 22 11 12 22 22 11 11 12 22 00 22 12 22 11 22 11 11 00 22 22 12 11 22 22 12 22 11 11 11 22 11 11 22 22 12 12 11 11 11 11 22 12 12 12 11 22 22 12 11 12 22 12 11 12 22 12 11 00 11 11 12 12 11 22 11 11 22 11 11 22 22 11 22 22 00 22 22 22 11 22 11 11 22 22 11 11 11 22 11 11 11 11 11 11 00 12 22 12 12 22 22 12 22 11 11 11 12 22 11 12 22 11 12 11 22 12 00 11 11 11 22 12 12 12 22 12 22 11 12 11 22 11 22 22 22 11 22 22 11 11 22 22 22 22 11 00 22 12 11 12 22 11 12 12 11 22 11 11 22 11 11 22 11 22 11 22 22 11 00 11 11 22 11 11 22 11 22 22 12 11 11 22 22 12 12 12 11 11 12 11 12 22 22 22 12 22 22 11 22 00 22 22 22 11 22 11 22 22 12 12 11 11 11 12 12 12 12 12 11 12 12 11 12 12 22 11 12 00 11 12 11 12 22 11 12 11 22 22 11 22 11 22 11 22 12 22 11 22 22 22 11 22 22 11 11 11 00 11 22 22 22 22 11 22 22 22 11 22 22 11 11 22 11 11 11 11 22 11 11 11 11 22 22 11 11 11 22 22 22 22 22 11 22 12 22 00 12 11 12 22 11 00 12 22 22 12 11 11 22 22 11 12 12 12 11 22 22 22 22 22 11 11 11 11 22 22 22 22 11 22 11 22 11 11 22 12 12 11 22 12 11 12 22 22 11 12 22 11 12 12 12 22 11 12 22 12 12 11 22 12 22 11 22 11 12 22 11 22 11 22 22 00 11 22 11 12 11 11 22 11 11 22 11 22 11 22 11 11 22 11 22 12 11 11 00 11 22 12 12 12 22 12 11 22 22 11 22 22 12 22 11 12 11 22 11 22 11 22 12 11 11 11 22 11 11 22 22 11 11 22 11 12 22 11 22 22 11 12 11 11 22 12 22 12 22 22 11 11 22 11 22 11 11 22 11 11 11 22 22 11 11 22 11 11 12 12 12 22 11 12 00 12 22 11 12 11 12 11 00 11 11 22 12 22 22 22 11 22 22 11 11 22 22 12 12 22 22 22 11 22 12 11 22 22 22 22 12 12 11 22 22 11 11 11 11 22 22 22 12 11 11 22 12 11 11 00 11 11 11 22 11 11 22 00 11 22 11 22 11 22 11 11 22 11 22 11 22 11 12 22 11 11 11 11 12 11 11 11 22 22 11 22 12 22 12 22 22 00 22 11 11 22 22 11 22 22 12 12 12 22 12 11 22 11 11 22 22 11 11 12 11 12 11 11 22 11 11 11 12 12 22 12 11 22 11 12 12 22 22 11 22 22 11 11 11 11 22 11 22 22 11 22 11 11 22 12 11 12 12 12 22 12 11 11 12 11 11 12 12 22 22 22 12 12 12 22 12 22 22 12 11 22 11 22 22 22 22 22 00 11 12 22 22 12 22 22 22 11 22 22 11 22 22 11 22 11 12 12 12 12 11 12 22 11 22 12 11 11 12 11 11 11 11 11 22 22 11 11 11 11 00 22 11 22 22 11 11 22 22 22 11 11 22 11 22 22 22 22 22 22 11 11 22 22 22 22 11 11 22 22 11 11 22 00 22 11 11 11 22 11 11 22 22 22 22 11 11 22 22 11 22 11 22 22 22 11 22 11 11 11 11 11 11 11 11 11 11 11 11 22 11 11 11 22 11 11 22 22 22 22 11 11 11 22 22 22 22 22 11 11 11 11 22 11 22 11 22 22 00 11 22 22 11 00 11 11 11 22 11 11 22 22 22 11 11 11 22 11 22 22 22 22 00 11 11 22 11 11 22 11 22 00 11 22 22 00 22 11 11 11 22 11 11 22 22 22 00 11 11 11 11 11 22 00 11 22 22 11 22 00 11 11 11 11 22 22 22 11 11 22 22 11 11 22 11 22 11 11 11 22 11 11 11 22 22 11 11 22 22 11 11 22 22 12 12 22 11 12 11 11 11 22 11 22 11 11 11 11 22 11 11 11 11 11 22 22 22 22 22 22 22 22 22 11 11 22 11 22 11 22 11 12 22 11 22 11 11 22 22 11 22 11 22 22 11 22 22 22 11 11 11 11 22 22 22 11 11 11 00 22 22 11 22 11 22 11 11 22 11 22 11 11 11 11 11 22 11 22 11 11 22 11 22 22 11 11 11 22 22 11 22 22 22 11 11 22 22 11 00 11 11 11 22 11 11 11 11 22 22 22 11 22 22 11 22 11 11 11 22 22 11 22 22 11 22 22 12 11 12 00 22 22 11 12 22 11 22 12 22 22 12 12 00 11 22 22 11 11 11 00 22 22 12 12 22 11 11 12 12 22 22 12 22 12 11 22 11 22 22 12 12 11 22 22 12 12 11 11 22 11 11 22 11 11 11 11 22 12 12 12 11 12 12 22 22 12 11 00 22 11 22 11 11 11 00 11 11 11 22 22 11 11 12 12 12 11 12 12 11 11 11 12 22 22 22 22 22 12 12 22 11 22 22 11 12 12 22 11 12 11 11 22 12 22 11 11 22 22 11 11 12 11 12 11 12 22 11 11 22 22 22 22 11 11 22 22 12 12 11 12 11 22 11 22 12 22 22 12 22 22 12 11 22 12 22 12 11 11 22 12 11 22 22 22 22 12 11 11 22 22 22 12 11 12 11 12 12 11 22 00 12 22 22 22 12 12 22 12 22 11 22 11 11 22 22 22 11 11 12 22 11 11 11 12 11 11 11 12 22 00 12 12 12 11 22 12 11 12 22 11 11 22 12 22 22 11 11 11 11 11 22 22 22 22 11 11 11 22 22 12 22 22 11 12 11 12 11 22 11 11 11 12 11 12 22 22 11 11 22 22 22 12 11 12 22 12 11 11 11 12 12 11 12 22 12 12 12 11 22 22 11 22 22 11 12 11 11 11 11 22 22 11 11 11 11 11 22 11 12 11 22 12 22 22 11 12 11 11 12 11 22 11 11 11 22 12 11 22 11 22 11 11 11 11 22 11 12 12 12 22 12 12 12 22 12 22 22 11 11 22 11 22 11 11 00 22 00 22 22 12 12 22 12 22 22 11 11 12 12 11 22 22 11 11 11 22 11 22 11 22 22 12 11 11 00 12 00 11 00 22 11 22 11 22 11 22 11 11 11 00 12 22 12 11 12 11 22 12 22 00 22 12 12 22 12 11 12 11 11 22 00 22 11 22 12 12 22 22 11 22 22 11 11 00 12 12 11 22 12 22 11 22 11 12 12 22 00 00 00 12 00 12 22 00 22 22 22 22 00 11 22 22 22 11 11 11 22 12 00 22 12 00 22 22 12 11 12 22 12 12 22 12 00 22 11 11 22 11 11 22 22 11 22 12 22 11 12 22 12 11 11 11 22 11 22 11 22 22 00 22 22 11 00 00 11 22 22 22 11 11 00 00 11 11 22 11 22 00 22 22 11 11 11 00 22 11 22 11 11 11 22 11 00 11 11 11 22 11 12 12 00 12 11 12 12 12 11 22 22 11 11 22 11 22 11 22 11 22 11 22 11 11 12 22 00 22 11 12 00 12 12 00 12 00 11 11 12 12 11 12 22 12 12 11 12 22 12 12 12 12 22 12 12 00 22 11 12 11 22 12 00 11 22 22 00 11 00 22 11 12 11 22 00 22 12 22 11 11 12 11 22 00 12 22 11 12 11 00 11 11 22 22 22 11 00 22 22 12 11 12 11 12 00 22 22 12 11 22 00 12 22 12 11 12 12 12 22 22 12 22 11 22 22 22 00 12 12 11 12 22 12 22 11 22 11 22 11 11 12 12 22 11 11 12 12 12 00 12 22 11 11 22 11 22 22 11 22 11 00 12 11 22 12 22 11 11 22 22 11 22 00 22 11 00 11 00 12 22 12 22 11 11 00 12 22 00 11 11 22 22 00 22 22 22 22 22 22 11 22 22 12 00 11 22 11 11 11 22 11 00 11 22 11 11 11 22 00 00 22 11 11 22 11 22 22 22 11 11 12 22 12 12 22 00 11 22 22 11 22 11 11 12 12 12 12 12 22 00 12 22 11 22 11 12 11 12 22 12 12 22 11 22 22 22 12 22 22 11 22 12 11 11 11 22 22 11 12 22 11 22 11 12 22 22 22 11 22 22 11 22 12 22 12 11 22 11 22 11 22 22 11 11 22 22 12 11 12 22 12 11 11 22 22 11 22 22 11 22 22 12 22 11 12 11 22 12 22 22 11 11 22 22 11 11 12 11 11 22 22 22 22 22 11 11 22 22 11 22 11 11 22 11 11 11 11 12 12 12 12 22 12 22 22 22 12 22 12 11 12 11 11 12 12 11 22 22 11 12 12 11 22 22 22 11 22 22 22 22 11 11 11 22 11 11 11 11 11 22 11 11 22 22 12 12 11 22 11 22 11 11 12 11 11 12 12 11 11 22 22 22 11 22 12 22 22 11 11 12 12 12 11 22 11 12 11 11 12 11 22 11 11 12 12 22 12 12 22 11 11 11 12 22 22 11 11 22 11 22 11 11 11 11 11 22 22 11 11 11 11 11 22 22 11 22 12 12 00 12 22 12 22 22 11 12 11 22 11 11 22 11 11 11 12 11 12 11 12 22 11 22 22 22 22 22 11 11 22 11 11 22 11 12 12 22 11 11 22 22 22 22 22 12 22 22 12 11 11 22 11 11 22 11 00 22 22 11 22 11 22 22 22 11 22 11 22 11 22 11 12 11 12 11 22 22 11 22 22 12 11 11 22 22 22 11 22 22 11 22 22 11 22 22 11 22 22 22 22 12 11 11 22 12 12 22 22 22 22 22 11 22 11 11 11 12 22 12 12 12 22 11 12 22 22 22 12 11 12 12 12 12 22 11 11 11 22 11 11 12 11 11 11 11 22 22 12 22 22 11 12 12 12 12 11 12 22 11 11 22 22 11 11 22 12 12 22 12 11 22 12 22 11 12 11 00 22 11 22 11 22 11 11 11 22 22 22 11 22 22 22 00 12 12 12 22 12 12 12 11 22 12 22 12 12 11 12 11 11 22 11 11 22 22 12 11 11 11 11 00 22 22 11 00 11 11 22 22 22 11 11 22 22 22 11 11 22 22 12 11 00 00 11 11 22 11 11 22 12 11 11 12 11 11 11 00 22 11 11 22 00 22 22 12 22 00 11 11 22 22 11 11 11 12 12 11 11 22 11 11 22 11 11 11 22 11 12 11 11 11 11 22 11 22 22 22 11 11 11 22 11 00 11 22 22 22 11 22 11 11 22 22 11 22 11 22 22 22 11 11 12 22 22 22 22 22 22 11 11 12 12 22 00 11 11 12 11 12 12 12 22 12 12 12 12 12 12 22 12 12 00 12 12 12 12 22 22 22 12 22 11 11 22 11 22 22 22 22 22 11 22 22 22 11 11 22 11 22 11 11 11 11 11 11 11 22 12 11 22 11 22 11 22 11 11 11 11 11 11 22 12 12 11 12 22 11 11 11 11 22 12 12 12 22 11 22 11 22 22 11 11 22 11 11 11 22 11 22 11 22 11 22 22 22 11 11 22 11 22 22 11 22 11 22 11 11 22 11 11 22 22 00 22 22 11 22 11 22 22 22 11 22 22 11 22 22 22 11 22 11 11 22 11 22 11 11 11 11 22 22 11 22 22 11 22 11 22 22 11 11 22 11 22 22 22 22 22 22 22 22 11 11 22 22 12 12 12 11 12 11 12 12 12 11 11 22 22 22 22 12 11 12 11 11 11 22 22 11 11 11 22 11 11 11 22 22 22 11 22 11 22 12 12 12 22 11 11 22 11 22 11 22 22 11 22 11 11 11 22 22 22 22 11 11 22 11 11 22 22 11 00 11 22 22 22 22 22 11 22 11 11 11 22 11 11 22 22 11 22 11 22 11 22 22 22 22 22 22 22 22 22 22 11 11 11 11 22 11 11 22 22 22 22 22 22 11 22 22 00 22 11 22 22 11 22 22 11 11 11 11 22 11 22 11 11 11 11 11 11 22 11 22 22 22 11 11 11 22 22 11 11 22 11 22 11 22 11 11 11 11 22 22 22 22 12 11 12 11 12 11 22 11 22 11 11 12 22 22 22 12 22 12 12 12 11 12 11 11 11 12 12 22 11 22 12 11 12 11 11 22 12 11 11 12 11 22 22 22 12 11 22 12 11 22 22 22 12 22 00 11 11 12 12 11 12 11 12 12 22 22 22 22 12 12 12 22 22 12 22 22 12 22 22 11 11 12 22 22 22 12 22 11 11 00 12 12 22 11 11 11 12 22 11 22 11 11 22 22 22 12 11 22 22 11 22 22 22 22 22 22 11 11 11 11 11 12 12 22 12 22 11 12 11 11 11 22 12 12 12 12 22 11 22 11 22 11 22 22 22 00 22 11 11 11 11 12 11 22 11 22 11 22 00 00 11 12 12 22 22 12 11 22 22 00 11 22 11 11 12 12 12 11 22 11 12 22 12 11 22 11 11 11 12 12 11 11 12 12 22 22 12 12 11 11 12 11 22 11 11 11 12 12 22 00 11 12 12 12 12 22 12 22 22 12 11 11 12 12 11 12 22 12 12 22 11 11 22 22 12 12 12 11 12 22 11 11 22 22 22 22 11 22 22 11 11 12 12 12 12 22 11 12 11 22 11 12 12 12 12 12 11 22 22 11 22 22 11 11 11 11 22 11 22 11 11 22 11 11 11 22 22 22 22 22 11 11 11 11 11 11 11 22 22 22 11 22 11 12 11 22 11 22 12 12 22 22 22 11 11 12 11 11 22 11 11 11 22 11 11 11 22 11 22 22 22 11 11 11 22 11 11 22 11 11 12 12 12 11 12 00 12 11 11 12 22 12 11 12 11 00 11 22 22 11 12 12 22 22 11 11 22 11 22 22 12 22 12 11 22 11 22 22 12 12 00 11 12 22 11 11 12 12 11 22 22 12 11 11 12 12 12 11 11 11 11 11 11 11 11 11 11 11 22 11 12 11 11 12 22 11 11 22 12 12 12 22 22 22 11 22 11 22 22 22 22 11 22 00 11 22 22 22 11 22 11 11 22 22 22 11 22 22 11 11 22 11 11 11 12 22 11 22 11 22 22 12 11 22 12 22 11 11 11 12 12 12 12 11 11 12 22 12 11 22 22 00 22 11 12 22 22 12 12 12 12 12 12 11 00 12 11 22 22 00 12 22 12 22 11 00 12 11 11 11 11 11 12 22 12 11 22 22 22 11 12 22 12 12 11 22 12 22 12 12 11 11 22 12 12 11 11 22 11 00 22 22 12 11 11 11 22 11 11 22 11 22 22 11 11 00 22 22 22 11 11 11 12 22 22 22 12 22 12 22 11 12 22 11 12 11 22 11 12 22 12 22 00 00 12 22 12 22 11 11 11 11 11 11 22 11 22 11 11 12 11 22 11 11 11 11 12 22 12 11 22 11 12 00 22 22 22 22 22 11 22 11 11 11 12 00 11 22 22 11 22 11 22 11 22 22 11 22 22 11 11 12 22 12 12 22 22 11 12 12 12 12 11 11 12 12 11 11 12 11 11 12 11 22 11 12 22 22 12 22 11 12 12 11 12 11 11 12 12 11 22 22 22 22 11 22 22 11 22 22 11 22 22 11 11 11 22 11 22 11 11 22 22 22 22 11 11 22 12 11 12 22 12 22 22 22 22 12 22 22 22 22 12 12 22 11 12 22 22 22 22 22 22 22 22 11 11 11 11 22 22 22 11 11 11 22 11 22 22 12 22 11 12 12 11 22 12 11 22 12 22 22 11 22 22 11 11 22 22 12 00 22 22 11 12 11 12 11 11 11 11 12 22 22 22 11 22 11 11 11 22 22 22 22 11 22 12 11 12 12 12 11 22 22 22 22 22 22 11 22 22 11 22 11 11 11 22 11 11 11 11 11 22 22 11 22 00 11 22 22 11 22 11 11 11 22 22 22 22 11 11 11 22 22 11 22 22 22 12 12 22 00 22 22 11 11 22 11 22 22 22 11 22 22 11 11 22 11 22 22 12 11 12 11 11 12 12 12 22 22 22 11 12 22 11 22 11 11 22 11 22 12 11 11 12 22 11 11 11 22 22 11 12 11 12 11 12 11 11 22 22 11 11 22 22 22 11 11 22 22 22 12 12 11 12 00 11 22 22 11 11 11 22 11 22 12 12 22 22 22 11 22 22 22 11 11 11 11 11 22 22 22 22 22 22 11 11 22 22 22 11 22 22 22 11 11 11 11 11 11 22 22 22 22 11 22 22 22 22 22 22 11 22 11 11 11 11 22 22 22 11 22 11 22 22 11 22 22 11 22 11 22 22 22 00 11 22 11 22 22 11 22 22 00 22 11 11 11 11 11 11 22 11 11 11 22 11 11 11 22 00 00 11 00 11 11 11 11 22 11 11 11 11 22 22 22 11 22 11 22 12 12 11 12 12 12 12 12 22 11 11 11 11 12 22 11 22 12 22 22 22 12 11 12 11 11 12 12 22 22 12 12 11 22 11 22 22 11 12 22 11 11 11 11 11 12 22 11 12 12 11 12 12 11 11 11 12 12 11 12 22 11 22 22 12 22 11 11 22 12 22 12 11 22 22 22 22 22 22 22 22 12 11 22 12 22 22 22 22 22 22 22 11 22 11 22 12 11 11 22 11 22 22 11 12 12 12 22 11 11 22 11 11 22 11 11 22 11 11 12 12 22 11 00 12 22 11 11 11 12 11 22 11 11 00 22 22 11 00 11 11 11 22 11 11 11 12 12 22 11 12 12 22 12 11 00 11 00 11 11 11 22 11 11 22 11 11 11 22 22 22 12 12 11 11 11 12 11 22 11 11 12 22 22 11 11 11 22 22 22 22 22 22 11 22 22 22 11 11 22 22 11 22 11 11 12 12 11 12 11 12 22 22 11 11 12 11 22 12 11 22 11 22 11 22 11 12 12 22 12 12 22 12 00 11 22 11 11 00 22 22 11 12 12 11 12 22 22 22 22 12 12 12 22 11 12 22 22 22 11 12 22 12 11 11 22 12 12 22 22 12 22 22 11 11 11 22 11 22 22 22 22 22 11 11 22 22 22 12 22 12 11 22 11 22 22 12 00 11 11 11 00 11 11 22 11 00 11 22 11 12 00 00 11 11 00 00 11 11 12 12 11 11 12 22 12 22 00 22 11 22 22 22 11 22 11 00 12 11 22 12 12 22 00 22 00 11 22 12 00 11 22 11 11 00 00 22 00 22 11 11 11 11 11 00 00 11 11 11 22 11 22 22 22 22 11 11 11 11 11 12 22 12 00 22 12 00 11 00 11 11 22 22 22 12 22 12 22 11 11 11 22 22 22 22 22 22 11 12 11 12 00 11 22 11 22 22 11 22 22 11 22 22 11 22 22 22 22 00 22 00 11 11 12 11 22 11 00 12 00 11 22 22 22 11 22 00 11 11 22 11 22 11 22 22 11 22 11 22 11 11 11 22 22 00 22 12 00 22 00 11 11 22 11 11 22 00 00 11 11 22 11 11 11 12 12 12 12 12 11 22 22 12 11 22 00 12 11 00 11 11 12 12 22 22 11 12 00 12 00 00 11 11 22 11 11 11 11 22 00 12 22 11 12 11 22 11 12 12 00 22 11 22 11 22 11 11 11 11 11 11 12 22 11 22 12 12 11 00 22 22 11 22 22 11 22 22 11 11 22 22 22 22 11 11 22 22 11 11 00 11 11 11 11 11 11 22 22 00 11 11 22 11 00 11 00 11 22 11 22 22 11 11 11 22 22 11 22 00 22 11 11 12 12 12 22 00 12 00 22 11 12 11 11 11 11 12 11 00 22 11 12 12 11 22 22 00 00 11 11 11 12 12 12 22 11 12 22 12 11 22 22 11 11 22 22 12 00 22 11 22 22 22 12 12 00 12 22 12 22 12 11 22 00 11 22 11 12 11 00 22 11 12 22 00 00 00 12 22 22 22 22 00 22 22 12 00 11 22 12 12 11 22 11 12 11 12 12 00 12 11 22 11 12 11 22 11 12 12 11 12 00 12 11 22 11 11 22 00 22 12 00 00 12 12 11 00 00 22 11 12 22 11 00 11 22 22 22 00 00 00 11 11 11 22 22 12 22 22 22 11 11 22 22 22 22 00 12 11 12 11 12 11 22 22 12 12 11 00 22 22 11 11 22 11 12 12 12 22 22 00 11 11 00 00 11 22 11 11 11 22 11 22 11 22 00 12 12 22 12 11 22 11 00 11 22 22 00 22 00 22 11 22 11 22 00 22 00 22 22 22 11 22 00 12 00 11 11 11 11 11 11 11 11 22 00 11 11 22 22 22 12 12 11 12 22 11 22 11 00 11 12 22 22 22 00 22 11 11 11 00 22 22 22 11 12 12 11 11 11 22 22 12 12 22 22 11 00 12 12 22 00 12 00 00 00 11 22 22 22 00 22 00 12 11 11 11 11 00 12 00 22 22 22 11 12 22 22 00 12 22 12 22 22 11 22 12 12 00 12 12 22 00 12 22 11 12 11 22 11 11 22 11 00 12 11 11 11 11 22 22 11 11 00 22 00 11 11 11 22 00 11 22 22 22 12 00 12 00 22 12 11 00 11 00 00 11 12 12 22 11 22 22 11 11 11 11 00 00 11 11 11 22 11 22 11 11 11 00 22 22 22 00 11 22 22 12 11 11 12 11 00 22 00 11 12 22 12 00 22 22 11 11 22 11 12 00 11 22 00 22 11 22 12 12 00 22 22 22 12 00 00 11 12 22 12 11 11 22 11 11 12 11 00 22 00 22 22 22 22 22 22 11 22 11 00 22 11 00 11 11 00 11 11 12 11 22 22 11 12 22 12 12 12 00 11 00 22 22 11 12 11 12 22 22 22 11 22 12 22 22 12 11 11 22 00 12 12 12 00 12 12 00 11 22 12 22 12 12 00 12 11 11 22 11 11 11 12 12 22 12 22 22 11 00 11 12 12 22 11 12 12 12 22 12 22 11 11 11 11 11 00 11 22 22 22 11 11 11 11 22 00 22 00 22 11 11 11 22 11 22 11 11 11 11 11 11 11 22 22 12 22 12 00 12 11 11 22 11 22 22 12 12 00 11 11 12 11 12 22 12 22 22 22 12 11 12 11 22 11 00 22 22 22 11 11 22 11 22 11 11 12 12 12 22 12 11 22 22 22 22 12 12 22 00 11 12 11 22 00 12 22 12 22 12 12 22 22 11 22 22 11 11 12 22 11 11 11 22 11 12 12 12 12 11 11 11 22 12 12 22 12 22 11 12 00 12 22 22 00 22 12 22 12 11 22 11 12 22 12 12 11 11 12 00 22 12 22 12 11 11 22 11 11 22 11 11 11 11 22 22 22 22 11 22 11 11 22 22 22 22 00 11 22 11 11 22 22 11 22 11 11 22 11 11 22 22 22 22 11 22 12 22 11 12 11 12 22 22 22 12 11 11 22 11 22 11 22 22 00 22 22 22 11 22 22 22 11 22 22 11 00 11 11 00 22 22 22 11 00 11 12 11 22 12 12 11 00 22 11 12 12 11 00 11 22 22 11 22 22 00 22 12 00 00 22 12 11 22 11 22 22 22 22 22 11 22 12 11 11 11 11 22 11 22 11 22 22 12 12 11 12 22 11 12 12 22 00 11 11 00 11 11 11 11 12 11 12 11 22 12 12 00 12 22 12 12 11 11 12 11 22 00 22 12 11 22 00 11 12 22 22 11 22 22 22 11 11 22 22 12 11 12 11 12 00 11 12 11 00 12 12 00 22 12 12 00 22 22 11 11 11 11 11 12 11 22 11 11 11 22 11 11 22 22 11 11 11 11 11 00 22 00 22 11 11 22 22 22 00 00 22 11 22 00 11 11 11 22 22 00 11 11 11 22 11 22 22 22 22 11 22 22 22 22 22 00 22 11 11 22 11 22 11 00 11 22 22 11 22 11 11 22 11 22 11 00 22 11 22 11 22 11 22 22 22 12 11 11 11 00 11 00 11 22 00 11 11 11 11 11 11 22 22 22 11 12 11 12 12 22 12 22 12 22 00 12 22 12 22 12 22 12 22 22 11 22 00 11 11 22 22 12 22 22 22 22 22 00 22 22 11 12 12 11 00 11 11 22 22 11 11 22 11 22 22 11 22 22 22 11 22 22 11 22 11 11 22 22 11 22 22 22 22 22 22 22 22 22 11 22 22 22 11 22 11 11 22 22 11 22 22 22 22 22 22 22 11 12 11 22 11 11 11 00 11 22 22 11 22 22 22 22 11 22 22 22 11 22 22 22 22 22 11 22 22 11 11 22 22 22 11 22 22 11 22 11 22 11 22 11 22 11 22 22 11 22 22 22 11 11 22 11 11 22 11 11 22 11 12 12 12 12 12 12 12 22 11 11 22 11 22 22 11 22 11 11 11 12 22 11 00 22 12 22 00 12 12 12 22 11 11 12 11 12 11 22 11 11 22 11 22 22 22 00 11 22 22 22 22 11 11 22 11 22 11 11 11 11 11 22 00 00 22 12 12 11 00 12 22 22 11 12 22 11 00 22 22 22 22 22 11 22 22 11 22 00 11 22 22 11 12 12 22 11 22 12 11 12 11 22 11 12 11 12 22 22 00 22 00 11 11 00 11 00 22 11 11 22 12 22 22 00 12 12 11 22 12 11 11 22 22 22 12 00 12 11 12 12 22 22 12 22 11 11 12 12 11 22 22 11 22 22 00 12 12 11 12 22 22 11 22 22 22 11 11 22 22 11 22 22 22 00 22 12 12 11 11 11 11 11 12 22 22 11 11 22 11 22 11 22 22 22 11 22 22 11 11 22 11 22 22 11 22 11 22 11 22 11 11 22 22 22 22 22 22 22 22 00 11 22 22 22 00 22 11 11 11 22 22 22 11 22 12 12 12 22 22 00 12 11 11 00 11 22 12 22 00 11 22 11 11 12 22 11 22 11 00 11 12 11 22 00 00 22 11 22 22 22 22 11 22 22 22 22 11 11 22 11 22 22 22 11 11 11 22 11 11 12 22 22 11 00 11 12 22 12 22 12 22 22 22 12 12 22 11 22 12 22 22 11 11 11 11 22 11 11 22 22 22 00 22 11 11 11 22 00 22 11 11 11 22 22 00 22 11 22 11 11 22 11 22 00 22 12 22 22 11 22 22 11 22 22 11 11 22 22 22 12 00 11 22 22 11 12 12 11 00 11 22 11 11 22 11 11 22 11 11 22 22 22 22 00 12 11 11 22 11 22 22 22 22 11 11 11 11 12 11 11 22 11 11 11 11 22 22 22 11 12 00 11 00 12 11 22 11 11 11 22 11 22 22 11 12 22 22 11 00 11 22 11 22 22 12 22 22 11 12 22 11 11 11 22 22 00 11 22 11 11 22 11 22 22 22 11 22 12 22 22 11 00 11 11 11 11 11 11 22 11 12 12 22 22 12 22 22 22 22 22 22 11 11 11 11 22 22 22 22 22 22 11 22 11 22 00 22 11 22 12 00 11 22 00 11 11 22 22 00 00 00 22 22 11 12 12 22 11 00 11 22 11 22 00 11 11 22 11 00 11 11 11 22 11 11 00 11 11 11 11 22 11 11 22 22 22 00 22 11 00 11 11 11 12 12 12 12 22 00 11 22 11 11 11 11 22 22 11 22 12 12 22 22 11 22 22 12 12 11 22 22 22 12 22 22 11 00 22 12 11 12 12 12 11 22 12 22 11 11 11 11 22 00 11 11 00 11 00 00 22 11 00 22 11 00 22 22 11 11 11 11 11 22 11 11 11 12 00 11 11 22 22 00 00 22 11 22 11 11 00 00 22 22 22 22 11 11 11 11 11 22 11 11 00 11 11 00 22 11 22 22 22 11 00 22 22 22 22 11 22 22 22 11 11 22 11 11 00 22 22 11 11 22 11 11 11 12 11 11 12 22 11 12 22 11 22 00 12 12 22 22 00 22 22 22 11 11 12 11 22 11 11 11 22 22 11 22 11 11 22 11 11 11 11 11 22 22 12 12 11 12 00 00 12 00 22 11 11 11 22 22 11 22 22 11 11 00 11 22 11 22 12 12 12 22 22 11 22 22 12 00 22 22 22 11 11 11 12 11 22 11 22 11 11 22 11
91 12 12 12 22 11 11 11 22 11 11 11 22 12 22 22 11 12 11 11 11 12 12 11 11 11 12 12 11 12 12 12 11 22 12 11 12 11 12 11 12 11 11 11 11 12 00 00 11 22 11 11 22 22 11 22 12 22 12 22 11 22 11 11 12 22 12 12 12 12 11 12 12 11 11 22 22 11 22 22 00 11 11 22 11 11 12 12 11 22 22 12 22 11 11 11 22 12 11 12 11 12 22 11 11 11 22 12 12 22 12 22 12 11 11 11 11 12 22 00 22 22 11 11 11 22 11 11 11 22 22 11 11 11 11 12 22 11 11 22 11 11 22 11 12 12 12 12 22 22 12 12 11 11 22 22 11 11 11 22 11 22 11 22 11 22 11 22 11 11 11 22 22 22 22 22 22 11 22 11 11 11 11 11 11 11 22 11 22 22 22 22 22 11 22 22 22 11 22 11 00 11 00 22 22 22 12 22 12 12 22 22 11 22 12 11 12 11 11 22 11 12 22 22 12 12 00 22 11 11 11 12 22 22 11 12 11 11 22 12 12 22 11 22 11 12 11 12 11 11 22 00 22 00 22 11 22 22 11 22 12 22 12 22 00 00 00 22 12 22 11 00 22 11 22 00 00 12 12 22 22 00 22 12 12 11 11 00 22 00 22 22 00 11 00 12 11 12 22 00 22 12 22 12 22 00 11 12 00 22 12 12 22 00 00 12 11 00 12 11 22 00 11 00 12 00 12 00 12 11 00 00 00 22 22 22 12 12 12 12 12 12 12 12 11 22 11 12 00 12 12 12 12 00 12 00 12 12 00 11 22 12 11 11 11 22 11 11 22 22 00 00 22 00 11 22 11 22 11 11 11 00 00 11 22 22 11 22 22 00 22 22 00 22 22 00 22 11 00 00 22 00 11 22 00 00 00 12 11 12 00 11 22 22 00 11 22 12 12 12 11 22 22 22 22 22 11 00 22 22 22 22 00 11 00 00 00 22 22 00 00 00 00 22 12 11 00 00 22 00 22 22 11 11 22 11 00 00 00 11 00 12 00 12 22 22 00 11 00 22 12 11 11 11 22 00 00 11 00 22 12 00 22 11 00 12 22 00 12 22 22 22 22 00 00 00 22 00 22 00 00 00 22 11 11 11 22 22 00 11 00 00 22 22 22 11 00 11 00 00 11 22 00 11 22 11 00 11 00 11 22 00 22 00 00 11 00 11 00 11 11 11 22 11 00 22 00 22 00 22 11 00 22 00 00 11 00 11 11 22 11 00 00 22 11 22 22 22 11 11 00 22 11 11 22 11 22 11 00 00 22 22 11 11 22 11 22 22 22 22 22 00 00 22 22 11 11 22 11 22 11 11 00 22 11 11 22 00 00 22 22 22 00 00 00 22 11 11 22 11 11 11 11 22 00 22 22 11 00 22 00 00 11 11 11 22 22 11 22 22 11 11 11 22 11 11 11 11 11 22 11 11 11 12 12 11 12 11 22 22 12 11 22 11 12 12 11 11 22 11 12 00 11 00 12 22 11 11 11 11 22 12 11 22 11 22 22 22 22 12 12 22 22 22 11 12 22 12 11 12 22 22 12 11 22 11 22 11 12 22 22 12 12 22 12 11 22 00 11 11 22 11 11 22 22 22 11 12 12 22 12 11 22 22 12 11 22 12 22 11 22 22 12 11 22 11 22 11 22 11 12 00 12 12 11 11 12 22 11 12 11 22 11 22 12 12 22 22 11 22 22 22 11 22 11 22 22 11 11 11 22 11 22 11 11 11 11 11 11 11 22 22 11 11 00 11 22 11 11 11 22 22 11 11 22 11 22 22 22 22 22 11 22 22 11 11 22 22 11 11 12 11 11 12 22 12 11 12 22 22 22 11 11 11 12 12 12 11 12 22 22 11 11 11 12 11 11 12 11 11 12 12 22 11 12 12 11 11 12 22 22 22 22 22 22 12 22 11 22 22 00 11 12 22 12 22 11 12 22 22 11 11 12 22 12 12 12 22 12 11 12 22 12 11 12 12 22 11 22 22 11 11 22 22 22 22 12 12 11 22 11 11 11 22 11 11 12 12 12 12 12 11 11 11 22 22 22 22 22 22 22 22 22 22 11 11 22 11 11 22 12 11 11 22 11 11 22 00 11 11 11 22 22 12 22 11 22 12 22 22 11 22 11 22 22 12 22 11 11 22 22 11 11 22 11 22 00 11 12 22 12 22 12 00 11 22 11 22 12 12 12 22 11 12 22 22 22 22 22 11 22 22 12 12 12 12 22 00 12 12 11 11 12 11 12 22 11 11 11 12 12 12 12 11 22 12 12 12 12 12 12 11 22 11 22 00 22 11 11 11 11 11 11 11 11 11 22 22 11 00 22 22 00 11 12 22 11 11 22 22 12 11 11 22 11 22 11 22 11 22 22 22 22 11 11 22 22 11 11 22 11 12 22 22 11 12 22 12 00 22 11 11 11 12 12 12 12 12 12 22 11 22 12 11 11 22 12 22 22 22 00 22 12 12 12 22 11 11 12 11 12 11 12 11 22 11 22 11 11 22 22 11 22 22 11 11 11 11 22 22 12 11 12 11 00 22 00 22 22 22 12 11 22 22 11 22 11 22 11 11 11 11 11 00 11 22 11 22 22 11 22 12 12 11 11 11 12 22 22 12 22 11 11 22 00 11 12 12 22 22 12 11 22 11 11 11 11 22 11 22 11 12 11 22 12 11 12 12 12 22 22 12 22 11 12 22 11 11 12 12 12 12 12 22 22 22 22 11 11 12 22 22 11 22 11 22 22 00 12 12 00 22 22 22 22 22 22 12 11 11 12 22 12 11 11 22 22 12 22 12 22 12 11 12 22 22 11 12 12 22 12 22 12 22 22 11 11 22 11 11 11 00 22 11 22 11 22 11 11 11 11 12 12 11 11 22 22 00 11 12 22 12 11 12 12 12 11 11 22 00 00 11 22 22 22 11 22 22 11 22 22 22 11 22 22 22 22 22 22 12 11 22 22 11 22 22 22 11 11 11 11 12 11 22 22 11 12 22 22 22 11 22 12 22 22 11 11 12 22 11 11 22 12 11 22 22 22 11 22 11 22 11 22 22 12 11 22 12 12 11 00 11 22 11 11 11 22 11 12 22 12 11 22 22 22 11 22 12 12 12 22 11 22 11 22 11 22 11 11 11 11 22 22 11 11 00 11 22 11 12 00 11 12 12 12 12 22 12 22 22 22 12 12 22 11 11 11 22 22 11 12 12 12 11 11 22 22 11 22 11 11 11 11 22 11 12 11 11 22 11 22 22 11 22 22 11 11 22 22 22 22 00 11 11 11 11 11 11 22 11 22 22 11 22 12 11 22 11 00 11 11 12 12 11 11 11 11 22 12 11 11 22 22 11 11 11 22 22 22 11 11 22 00 00 00 22 11 22 22 22 11 22 11 11 11 11 22 22 11 22 12 12 11 22 12 12 11 11 11 12 11 12 12 22 22 00 11 11 11 22 00 22 11 11 12 11 11 11 22 12 22 12 22 11 22 22 22 22 11 00 11 22 12 11 12 12 00 11 12 11 12 11 11 12 22 22 22 12 12 11 11 12 00 11 12 22 12 12 12 22 12 22 11 22 12 12 22 12 00 12 12 12 12 22 22 22 11 11 22 22 22 22 22 22 22 22 22 11 22 22 11 22 00 11 22 22 22 11 22 22 22 11 11 22 22 00 00 22 11 22 11 11 11 22 22 22 11 11 22 11 11 11 11 11 11 00 11 22 11 11 11 22 22 22 22 11 11 22 22 22 11 22 22 11 22 11 00 11 11 11 22 11 22 11 12 22 12 11 12 22 12 11 22 22 12 12 11 12 12 12 22 22 11 11 00 11 12 11 11 11 00 12 12 12 22 22 22 11 22 22 00 12 11 12 12 11 12 22 22 11 11 11 22 22 12 12 11 22 12 12 22 11 12 12 12 11 11 11 22 22 22 22 11 11 22 11 22 11 22 22 00 11 11 22 11 11 12 22 11 22 11 11 11 11 22 11 11 11 11 11 22 11 22 11 22 11 11 22 11 11 11 11 11 22 22 11 22 22 22 00 11 22 22 22 22 11 11 11 11 11 22 11 11 11 11 11 22 22 11 00 11 11 22 22 11 11 22 11 22 11 22 11 11 11 11 11 22 11 22 11 11 11 11 22 11 22 22 22 11 22 00 11 22 00 11 11 22 00 11 22 22 22 00 11 11 22 11 11 11 22 11 11 11 11 11 11 22 11 11 11 11 22 11 22 22 22 11 22 11 00 22 22 11 11 11 22 11 22 11 22 11 22 00 22 00 00 12 00 11 22 22 11 22 12 11 12 22 11 11 11 12 11 12 22 11 22 22 11 22 12 12 11 22 12 11 22 11 00 22 22 22 12 22 11 12 22 22 11 22 12 11 11 12 22 11 22 12 12 12 22 00 12 12 22 12 22 11 11 11 12 12 22 22 22 22 11 12 12 11 22 12 22 12 11 22 22 22 22 12 12 12 22 22 12 12 12 12 11 11 22 11 22 22 00 22 11 22 11 11 11 22 22 11 22 22 22 22 12 11 22 22 11 11 22 22 11 22 12 22 11 11 12 22 22 11 22 22 22 11 12 22 12 11 22 12 11 22 12 11 11 12 12 11 12 12 22 12 11 22 11 22 22 11 11 22 22 22 11 12 12 22 11 11 00 11 22 22 22 11 11 12 12 12 12 22 11 11 11 22 00 22 22 12 11 22 22 11 00 11 22 00 11 11 11 00 22 11 22 11 00 22 11 22 11 22 22 11 12 22 22 12 22 11 22 22 11 11 11 22 22 22 22 22 22 22 22 11 11 22 11 11 22 00 11 11 11 11 11 22 22 12 22 11 11 22 11 11 22 11 11 11 11 22 11 22 11 22 11 11 11 22 11 11 22 00 11 11 11 22 11 11 11 11 22 11 22 11 11 11 22 22 22 22 11 22 22 22 22 22 22 11 22 11 22 22 22 11 22 11 22 22 11 11 11 11 22 11 22 22 22 00 11 22 11 11 11 22 22 22 22 22 11 11 00 22 11 22 11 00 22 22 11 11 22 22 22 11 22 00 11 22 11 11 11 22 00 22 22 11 22 11 22 11 22 22 11 11 22 22 22 22 11 11 11 22 22 22 22 11 11 11 11 11 22 11 22 11 22 11 22 22 11 11 22 22 22 22 11 11 22 22 11 11 11 22 11 22 22 11 11 22 11 11 11 22 22 22 11 00 11 11 11 22 22 22 11 11 11 22 22 11 22 22 22 22 22 22 11 11 22 22 11 11 11 11 11 11 22 11 11 11 22 11 22 12 00 11 11 22 12 22 22 22 11 11 11 22 22 22 22 22 22 22 12 11 11 12 12 11 12 12 12 22 22 22 22 22 12 22 11 22 22 22 11 22 12 22 22 12 12 11 12 12 12 22 22 11 22 22 22 22 12 11 12 22 12 12 22 22 22 12 22 11 11 11 11 22 11 11 11 11 22 22 11 11 11 11 22 22 22 11 11 22 22 22 22 22 11 12 11 22 12 11 11 11 00 11 11 00 11 11 12 11 12 12 22 12 00 22 11 12 12 22 12 11 11 11 22 11 11 22 11 22 22 11 11 22 12 22 12 11 12 22 11 22 22 12 12 22 12 11 11 22 22 11 11 12 12 11 12 11 11 22 22 12 12 12 11 12 11 22 12 12 12 11 12 12 11 22 11 11 11 22 22 11 22 22 11 22 11 12 11 11 12 00 22 22 12 12 12 22 22 12 12 11 11 12 11 22 11 12 22 11 11 11 11 22 00 12 11 11 22 22 11 11 22 12 12 22 12 11 11 11 12 11 12 22 22 11 11 00 12 12 11 11 22 22 22 12 12 12 11 11 12 11 12 11 22 22 00 22 22 11 22 12 12 22 22 11 11 22 22 22 11 11 22 22 12 11 12 11 22 22 11 12 22 12 12 11 22 22 22 11 12 11 22 12 22 11 11 11 11 11 22 22 11 22 22 11 22 11 11 22 22 11 11 22 11 11 11 11 22 22 22 11 11 12 11 22 12 12 12 22 22 22 12 12 22 00 12 12 22 11 11 11 12 22 12 11 12 11 22 12 22 22 22 11 12 11 11 11 11 11 22 11 11 11 11 11 22 11 11 11 22 22 11 11 22 12 11 11 11 11 22 11 22 11 22 11 11 11 22 11 22 22 11 22 11 11 11 22 22 22 11 11 22 11 22 22 22 11 22 22 11 22 22 22 22 22 11 11 22 22 11 11 22 11 11 11 11 11 11 22 11 22 22 22 11 22 22 11 11 22 11 22 22 22 11 11 11 22 11 11 11 11 22 22 11 22 11 22 11 22 22 11 11 12 12 11 22 11 12 12 12 12 11 12 12 22 22 11 22 12 11 00 12 11 22 22 12 12 11 12 11 22 11 22 11 11 22 22 11 11 11 12 11 12 11 11 22 22 22 11 22 22 12 22 11 11 11 22 22 11 11 12 11 22 12 11 22 22 11 11 12 22 11 22 11 11 12 22 11 22 12 22 22 12 12 12 00 12 11 22 11 11 11 12 22 11 12 22 11 11 12 12 12 11 11 12 12 11 11 11 22 11 22 11 11 22 11 22 11 00 11 12 12 11 11 00 12 11 22 12 22 22 22 22 22 22 11 11 22 22 22 11 22 11 11 11 00 11 11 11 22 11 22 22 22 11 12 12 11 11 12 12 00 12 12 12 22 11 12 12 11 22 11 22 11 22 00 12 11 11 12 11 11 00 11 22 11 11 11 22 11 22 11 22 11 11 11 22 22 22 11 11 11 22 11 11 22 22 11 22 11 12 12 11 22 12 11 11 11 11 11 12 11 12 12 11 12 12 12 11 11 22 11 22 11 11 11 11 11 22 11 11 22 11 22 22 22 12 11 22 22 22 11 12 12 22 12 11 22 12 22 12 22 11 11 11 11 11 11 11 22 22 12 11 11 12 11 22 22 11 22 12 12 11 22 12 11 00 11 11 12 12 11 22 22 22 11 00 11 11 12 22 12 22 12 22 11 11 11 12 22 12 22 12 11 11 11 12 12 11 22 12 12 12 11 12 12 22 11 12 11 22 11 12 11 11 22 22 11 11 22 12 12 22 12 22 22 11 22 12 11 00 00 12 12 12 12 11 11 22 11 00 22 11 11 11 11 22 11 11 11 11 22 22 22 22 11 11 22 22 00 22 11 22 11 11 00 11 11 11 22 11 11 11 11 22 22 12 12 11 12 22 22 22 12 12 12 12 00 22 11 11 22 22 11 22 22 12 22 11 12 11 12 11 11 22 11 22 12 11 11 12 12 11 11 11 12 12 22 12 11 11 22 22 11 22 22 11 12 11 11 22 11 22 22 22 22 00 22 11 22 22 22 12 22 22 12 11 22 22 22 11 11 11 22 22 11 22 22 11 11 11 22 11 11 22 11 22 22 11 11 22 22 22 22 22 11 11 22 11 22 22 11 22 22 11 11 11 11 11 22 22 11 22 11 11 22 22 22 22 22 11 11 22 22 22 11 11 11 11 22 11 11 11 22 11 11 11 22 22 11 22 22 22 11 11 00 11 11 22 22 22 12 22 12 12 12 00 22 22 12 00 12 12 11 11 12 22 12 11 22 12 11 11 22 11 22 11 22 22 11 22 12 22 11 22 22 11 12 12 12 11 22 11 22 11 11 22 11 22 22 22 11 11 11 11 12 22 12 12 22 11 12 11 11 11 00 12 22 11 22 11 22 22 22 11 22 22 11 11 11 00 11 11 11 12 12 11 12 12 11 00 11 00 00 11 22 11 11 11 11 11 11 11 11 22 22 11 22 22 11 22 11 11 11 11 22 12 12 12 11 11 22 11 22 11 22 12 11 11 12 11 11 12 11 11 11 22 11 22 11 12 11 22 11 22 11 11 12 11 11 11 22 12 12 11 11 11 11 11 11 22 11 12 11 12 11 11 11 12 11 11 22 12 22 11 11 11 12 22 22 12 11 12 11 11 11 12 12 22 12 12 11 22 11 12 11 11 22 12 22 22 11 22 12 22 12 12 12 12 11 11 11 11 22 22 11 12 11 22 12 11 22 22 22 12 11 22 22 00 22 12 11 11 11 12 12 22 12 11 22 12 22 11 22 12 11 12 22 00 11 12 22 11 22 11 22 11 22 22 11 12 11 12 12 22 12 12 22 12 11 11 11 22 11 11 22 11 11 11 22 22 22 11 22 22 22 12 12 22 11 11 11 11 11 11 22 22 22 22 22 11 22 11 11 12 12 22 22 11 12 12 22 12 11 22 12 11 11 22 22 11 11 11 11 22 22 22 11 11 12 11 11 12 11 22 12 11 11 12 11 11 11 11 11 11 11 11 11 11 22 11 22 22 11 12 22 22 22 22 22 11 22 11 11 22 22 11 11 12 12 11 12 12 12 11 22 11 22 22 11 22 11 22 22 11 11 12 11 11 11 12 22 12 12 11 11 22 22 22 22 22 11 22 11 22 11 11 11 11 11 00 11 22 22 22 11 11 22 11 22 11 22 00 11 22 00 22 00 22 22 11 22 22 11 11 22 11 22 22 11 11 22 11 22 11 11 11 11 22 11 11 11 22 22 22 11 22 11 22 11 11 12 12 22 22 22 11 22 11 22 11 12 11 22 11 12 22 11 22 12 11 22 22 12 00 11 12 12 11 22 22 11 12 22 22 11 11 12 22 00 22 12 22 11 22 11 11 00 22 22 12 11 22 22 12 22 11 11 11 22 11 11 22 22 12 12 11 11 11 11 22 12 12 12 11 22 22 12 11 12 22 12 11 12 22 12 11 00 11 11 12 12 11 22 11 11 22 11 11 22 22 11 22 22 00 22 22 22 11 22 11 11 22 22 11 11 11 22 11 11 11 11 11 11 00 11 22 22 12 12 12 11 22 12 11 11 12 12 12 12 22 11 22 11 22 12 00 12 11 12 22 12 12 12 22 22 22 11 22 11 12 12 22 22 12 11 12 22 11 11 22 12 22 22 12 00 22 12 11 11 22 11 11 22 11 22 11 11 22 11 11 22 12 22 11 12 22 11 00 11 11 12 12 12 12 12 22 22 22 11 11 22 22 22 22 22 11 11 22 11 11 22 22 22 11 12 22 12 22 00 22 22 12 11 12 11 12 22 11 11 11 11 11 12 22 22 11 11 11 11 12 11 12 12 12 11 22 00 11 12 11 12 22 11 12 11 22 11 11 11 22 22 11 22 11 22 11 22 22 22 11 22 22 12 12 11 00 12 22 11 22 22 12 22 12 22 11 22 22 12 11 22 11 12 12 11 22 11 12 12 12 12 12 11 11 12 12 00 22 22 22 12 22 11 22 00 11 22 22 12 22 00 22 22 22 22 11 11 22 22 11 12 22 12 11 22 22 22 22 22 11 11 11 11 22 22 22 22 11 22 12 22 11 12 12 11 11 11 22 12 11 22 22 11 11 12 12 11 12 12 12 22 11 12 22 12 22 11 22 22 22 11 22 22 12 22 11 22 11 22 22 00 11 22 11 12 11 12 12 12 12 22 11 22 11 22 11 11 22 11 22 11 11 11 00 11 22 22 11 22 22 22 11 22 22 11 22 12 22 22 11 12 12 22 11 11 22 11 11 11 11 11 22 11 11 22 22 22 11 22 11 22 22 11 22 22 11 22 11 11 12 22 22 12 12 12 11 11 22 12 22 11 11 22 11 11 11 22 22 11 11 22 11 11 12 12 12 22 11 12 00 12 22 11 12 11 12 11 00 11 11 22 12 22 22 22 11 22 22 11 11 22 22 12 12 22 22 22 11 22 12 11 22 22 22 22 12 12 11 22 22 11 11 11 11 22 22 22 12 11 11 22 12 11 11 12 11 11 11 22 11 11 22 00 11 22 11 22 11 22 11 11 12 11 22 11 22 11 12 22 11 11 11 11 12 11 11 11 22 12 11 22 22 22 11 22 22 11 11 11 11 22 22 11 22 22 22 11 11 22 11 22 22 11 11 11 22 11 11 22 11 22 11 11 22 11 22 11 22 22 22 22 11 22 11 22 11 22 22 11 22 22 11 11 11 11 22 11 22 22 11 22 11 11 22 11 11 11 11 11 22 22 11 11 11 11 11 11 22 22 22 22 11 22 11 22 22 22 22 22 11 22 11 22 22 22 22 22 00 11 22 22 22 11 22 11 22 11 22 22 11 11 11 11 22 11 11 22 22 22 11 22 22 22 22 22 22 11 22 11 22 11 11 11 22 22 11 11 11 22 00 22 11 11 22 11 11 22 00 22 11 22 11 11 22 22 22 22 22 11 11 11 22 11 22 22 11 11 11 22 11 11 22 00 22 11 11 22 22 11 11 22 22 22 22 11 11 22 22 11 22 22 22 11 22 11 22 22 22 22 11 11 11 11 11 11 11 11 11 11 22 22 22 11 22 11 22 22 22 22 11 11 11 22 22 22 22 22 11 22 11 11 11 11 22 11 22 22 00 22 11 22 11 11 11 11 22 11 11 11 12 22 22 12 22 00 22 22 22 22 22 22 00 11 11 22 11 11 22 11 22 00 11 22 22 00 22 11 11 12 22 11 12 22 22 12 00 12 12 12 12 12 22 00 12 22 22 11 22 00 11 11 11 11 22 22 22 11 11 22 22 11 11 22 11 22 11 11 22 22 11 11 11 22 22 22 11 22 11 22 11 22 22 22 22 22 11 11 11 11 11 22 11 11 22 11 11 11 22 11 11 11 12 12 22 22 22 12 22 00 12 22 12 11 11 22 11 12 12 12 11 11 12 22 12 11 12 12 12 11 22 11 22 22 11 22 22 12 22 12 12 11 22 22 12 12 11 11 00 22 12 11 11 11 11 11 11 22 22 22 11 11 11 11 11 22 11 22 11 11 22 11 22 22 11 11 11 22 12 11 22 22 22 11 11 22 22 11 00 11 11 11 22 11 11 11 11 22 22 22 11 22 22 11 22 11 11 12 22 22 12 22 22 12 12 22 11 11 12 00 22 12 11 12 22 11 22 12 22 22 11 12 00 11 22 22 11 11 11 00 22 22 11 11 22 11 11 12 12 22 22 11 22 22 11 22 11 22 22 11 22 11 12 22 22 11 11 11 12 11 11 22 11 12 11 12 22 12 12 12 11 12 12 22 22 22 11 00 22 11 22 12 11 11 00 11 11 11 22 22 11 00 22 12 11 12 12 12 12 12 12 12 12 12 12 12 22 22 12 11 11 11 22 11 12 12 12 22 12 11 22 22 12 12 11 12 22 12 11 11 12 11 12 11 11 22 11 11 12 22 22 22 12 11 12 11 11 22 11 12 11 22 11 12 12 22 22 11 22 22 11 11 22 22 22 22 11 11 22 22 11 11 22 22 22 22 11 11 11 22 22 12 11 12 12 22 22 11 22 00 11 12 12 22 22 22 12 22 22 11 22 12 12 12 22 22 11 12 12 22 11 11 11 12 11 11 11 12 22 00 12 12 12 11 22 12 11 12 22 11 11 22 12 22 22 11 00 11 12 12 22 22 22 22 12 11 11 22 22 22 22 12 11 11 11 11 11 22 11 11 11 12 11 12 22 22 12 11 22 22 12 11 11 11 22 12 11 11 11 11 12 11 12 22 11 11 11 11 22 22 11 22 22 11 12 12 12 11 11 12 22 12 11 12 11 11 22 11 12 12 22 12 22 22 11 11 11 12 12 11 22 11 11 11 22 11 11 22 11 22 11 11 11 11 22 11 11 22 11 22 22 12 12 12 22 22 22 11 11 22 11 22 11 11 00 00 00 22 22 11 11 22 11 22 12 12 11 12 12 11 12 12 11 12 11 22 11 22 11 12 22 22 12 11 11 12 00 11 00 22 11 22 12 22 11 22 11 11 11 00 12 22 12 00 12 11 12 22 22 11 22 22 22 22 11 12 12 11 11 22 00 22 12 22 12 12 22 22 11 22 22 11 11 00 12 12 11 22 12 22 11 22 11 22 22 22 00 00 00 11 00 22 22 00 22 22 22 22 00 11 12 12 22 12 11 11 22 22 22 22 12 00 22 22 12 11 12 22 22 22 22 22 00 22 11 22 22 11 11 22 22 11 22 00 22 11 22 22 11 11 11 11 11 11 22 22 22 22 00 22 22 22 00 00 11 22 22 22 12 11 11 00 22 22 22 12 12 00 12 22 11 11 12 00 22 11 22 12 11 11 12 11 00 11 11 11 22 11 11 22 00 22 11 11 11 22 11 22 22 11 11 22 11 22 11 22 11 22 11 22 11 11 12 22 00 22 11 12 00 12 12 00 22 00 11 11 11 22 11 22 22 11 11 11 22 22 00 22 11 12 12 11 11 00 12 11 22 11 12 22 00 12 22 22 00 11 00 12 11 12 11 22 00 22 12 22 11 11 12 11 22 00 11 22 11 22 11 00 11 11 12 22 12 11 00 12 12 11 11 12 11 12 00 22 22 22 12 22 00 11 22 12 11 12 12 12 22 12 11 11 22 22 22 22 00 12 11 11 22 22 22 22 11 12 11 22 12 22 12 12 22 22 11 11 12 12 00 11 22 12 11 12 12 12 22 22 12 11 00 22 11 22 11 22 11 11 22 22 22 22 00 11 11 00 11 00 22 22 11 22 11 11 00 22 22 00 11 11 22 22 00 22 22 11 22 22 12 12 22 22 12 00 11 12 11 12 11 12 11 00 11 22 11 11 12 22 00 00 22 00 11 22 12 22 12 12 12 11 12 22 12 22 22 00 12 22 22 11 22 12 11 22 11 12 12 12 22 00 22 22 11 12 11 22 11 11 22 22 12 22 11 22 22 22 12 22 22 11 22 12 11 12 11 22 22 11 12 22 11 22 11 12 22 12 12 22 11 22 11 22 22 22 22 11 22 11 22 11 22 22 11 11 22 22 11 11 22 22 22 11 22 22 11 11 11 11 11 12 22 12 12 11 12 11 22 12 22 22 11 12 12 12 11 11 12 11 11 12 22 12 22 12 12 12 22 00 12 22 11 12 22 11 11 11 12 22 12 11 11 22 22 22 22 22 22 22 22 22 22 11 11 22 22 11 22 22 11 22 22 11 22 22 22 11 22 22 22 22 11 11 11 11 11 11 22 11 11 22 11 11 22 22 11 22 11 22 11 22 11 11 22 11 11 22 11 22 22 22 22 22 00 11 22 22 22 11 11 11 12 12 11 22 11 22 11 11 22 22 22 11 11 22 12 00 22 11 22 11 11 11 11 22 22 11 11 22 11 22 11 11 11 11 12 12 12 12 11 12 12 12 22 22 11 22 12 12 00 12 22 12 22 22 11 12 11 22 11 11 22 11 11 11 11 11 22 11 22 22 11 22 22 22 22 22 11 11 22 11 11 22 12 12 11 22 11 11 12 12 22 22 12 12 22 22 22 11 11 22 11 11 22 11 00 22 22 11 22 11 22 22 22 11 22 11 12 11 22 11 12 11 12 11 22 22 11 22 22 12 11 11 12 22 12 12 12 22 11 22 22 11 22 22 12 22 22 22 12 22 11 11 22 22 22 22 22 22 22 22 11 22 11 11 11 12 22 12 12 12 22 11 12 22 12 22 22 11 22 12 11 22 22 11 11 11 22 11 11 22 11 11 11 11 22 22 11 22 22 11 12 22 12 11 11 12 22 11 11 22 12 11 11 12 12 11 22 12 11 22 11 22 11 12 11 00 22 11 12 11 12 11 11 11 22 22 22 11 22 22 22 00 22 22 22 22 11 11 11 11 22 12 12 22 12 11 22 11 11 22 12 11 12 22 12 11 11 11 11 11 22 22 22 00 11 11 22 22 22 11 12 12 22 12 12 12 12 12 11 11 00 00 11 11 12 11 11 22 11 11 11 22 11 11 12 00 22 11 11 22 00 22 22 22 22 00 11 11 22 22 11 11 11 22 11 11 11 22 11 11 22 11 11 11 22 11 12 11 11 11 11 22 11 22 22 22 11 11 11 22 11 00 11 22 22 22 11 22 11 11 22 22 11 22 11 22 22 22 11 11 22 22 22 22 22 22 22 11 11 22 22 22 00 11 11 22 11 22 11 22 22 22 22 22 22 22 00 22 11 11 22 11 22 22 11 22 22 22 22 22 11 11 22 11 22 22 22 22 22 11 22 22 22 11 11 22 11 22 11 11 11 11 11 11 11 22 22 11 22 11 22 11 12 11 11 11 11 11 11 22 11 22 11 22 12 11 11 11 11 11 11 11 12 22 11 22 11 12 12 11 11 12 12 11 11 12 11 22 11 12 11 22 22 22 11 11 22 11 12 22 11 22 11 22 11 11 22 11 11 22 22 00 22 22 11 12 11 22 12 12 11 22 22 12 22 22 12 11 22 11 11 22 12 22 00 12 11 11 22 22 12 12 22 11 22 11 22 22 11 11 22 11 22 22 22 22 22 22 12 12 11 12 12 22 12 12 12 11 00 11 12 12 12 11 11 22 22 22 22 11 12 12 11 11 11 22 22 12 11 11 22 11 11 11 22 22 12 11 22 11 22 22 22 22 22 11 11 22 11 22 11 22 22 11 22 11 11 11 22 22 22 22 11 11 22 11 11 22 22 11 00 11 22 22 22 22 22 11 22 11 11 11 22 11 11 22 22 11 22 11 22 11 22 22 22 22 22 22 22 22 22 22 11 11 11 11 22 11 11 22 22 22 22 22 22 11 22 22 00 22 11 22 22 11 22 22 11 11 11 11 22 11 22 11 11 11 11 11 11 22 11 22 22 22 11 11 11 22 22 11 11 22 11 22 11 22 11 11 11 11 22 22 22 22 22 11 11 11 22 11 22 11 22 11 11 22 11 11 22 11 11 22 12 12 11 12 12 11 11 11 12 22 11 22 22 11 12 11 11 22 12 11 11 22 11 22 22 12 22 11 22 22 11 22 22 22 12 22 12 11 11 12 12 11 11 11 12 22 22 22 12 22 22 12 11 12 22 11 22 22 22 22 22 11 11 12 22 22 22 22 22 12 12 00 12 22 22 11 11 11 12 12 11 22 11 11 22 22 22 11 11 22 11 11 11 11 11 11 11 22 11 22 11 22 11 11 22 22 22 22 11 22 11 12 11 22 12 22 12 22 22 11 22 11 12 11 12 12 22 22 12 22 11 11 11 12 11 22 11 22 11 12 00 00 22 22 11 22 12 22 11 22 22 00 11 22 11 00 22 22 12 11 22 12 12 22 22 11 22 11 11 12 11 11 11 11 12 11 22 12 12 11 11 11 22 12 22 12 11 11 12 12 22 00 11 12 22 22 22 22 12 22 22 11 11 11 22 22 11 12 22 12 12 22 11 11 22 22 11 11 11 11 22 22 11 11 22 22 22 22 11 22 22 11 11 11 22 22 22 22 11 22 11 22 11 22 11 22 22 11 11 22 22 11 22 22 11 11 11 11 22 11 22 11 11 22 11 11 11 22 22 22 22 22 11 22 11 11 11 22 22 22 11 11 11 22 11 11 11 22 11 22 22 12 12 22 22 11 11 22 11 11 22 11 11 11 22 11 11 11 11 11 22 22 22 22 22 11 22 00 11 22 11 11 22 22 11 11 11 11 22 11 11 22 22 11 11 22 11 00 11 22 22 11 12 12 22 22 11 11 22 11 22 22 11 22 11 11 22 11 22 22 22 22 00 11 11 22 11 11 12 12 11 22 22 12 12 11 11 12 12 11 11 11 11 12 11 11 12 12 12 11 12 11 12 11 11 12 22 11 11 22 12 22 12 22 22 22 11 22 11 22 22 22 12 11 22 00 12 22 12 22 11 12 12 11 12 12 22 11 22 22 11 11 12 11 11 11 12 22 12 22 11 12 22 12 11 22 22 22 11 11 11 11 11 22 11 11 11 22 22 22 11 22 22 00 22 12 12 22 22 22 22 22 22 11 11 11 00 11 12 22 11 00 12 22 22 22 12 00 11 11 11 11 11 11 12 12 11 12 22 22 22 11 12 22 12 22 11 22 11 22 11 12 11 11 22 12 11 11 12 22 11 22 12 22 22 11 11 11 11 12 11 22 11 22 22 11 11 00 22 22 22 11 11 11 11 22 22 22 11 22 11 22 11 11 22 11 12 11 22 11 12 22 12 22 00 00 12 22 12 12 11 12 11 11 11 11 22 11 22 11 11 12 11 22 11 11 11 11 11 22 22 11 22 12 11 00 12 22 22 22 22 12 22 11 11 11 12 00 11 22 12 11 22 11 22 11 22 22 11 22 22 11 12 11 22 11 12 12 22 11 22 22 11 11 11 11 22 22 11 11 11 11 11 22 11 22 11 22 22 22 22 22 11 22 22 11 12 11 11 12 12 11 22 22 12 12 11 12 22 11 12 22 11 22 22 11 11 11 12 12 22 12 11 12 12 22 12 11 11 22 11 11 11 22 11 22 22 22 22 22 22 22 22 22 12 12 22 11 12 22 22 12 12 12 12 12 22 11 11 11 11 22 12 22 12 11 12 12 11 12 22 12 22 11 22 11 22 22 12 12 22 12 22 22 11 22 22 11 11 22 22 12 00 22 22 11 22 11 22 11 11 11 11 11 22 22 22 11 22 11 11 11 22 22 22 22 11 22 11 11 22 22 22 11 22 22 22 22 22 22 11 22 22 11 22 11 11 22 11 11 11 11 11 11 11 22 11 22 00 11 00 11 11 11 22 11 22 11 22 22 22 11 11 11 22 22 11 22 22 22 11 22 22 22 11 22 12 12 11 11 22 12 22 11 22 22 11 12 22 11 22 22 22 11 12 11 12 12 22 12 22 22 12 11 22 12 11 22 11 11 22 11 12 12 11 11 12 22 11 11 11 22 22 12 12 11 12 11 11 11 11 22 22 12 11 12 12 22 11 11 22 22 22 12 12 11 12 00 11 22 22 11 11 11 22 11 22 11 22 22 22 22 22 22 11 11 11 11 11 11 11 22 22 12 22 22 22 11 11 22 12 12 11 22 12 12 11 11 11 11 11 11 22 22 11 12 12 12 22 22 12 22 12 12 12 11 22 11 22 11 11 12 11 12 12 12 12 11 22 22 12 22 11 22 22 12 00 11 12 11 22 22 11 22 22 00 12 11 12 11 12 12 11 22 12 11 00 12 11 11 11 22 00 00 11 00 11 11 11 11 22 11 11 11 11 22 22 22 11 22 11 22 22 11 11 12 12 12 12 12 22 11 11 11 11 12 22 11 12 12 22 12 22 22 11 12 11 12 22 12 12 12 22 11 11 12 11 22 22 12 12 22 11 12 00 12 11 12 12 11 12 12 11 22 22 12 12 11 11 11 11 11 12 12 22 22 11 11 11 11 11 22 11 11 22 11 22 22 22 22 22 22 22 11 11 00 22 22 22 22 22 22 22 22 11 22 11 22 22 11 11 22 11 22 22 11 11 11 22 22 11 11 00 11 11 22 11 11 22 11 11 11 12 22 11 11 12 22 11 11 11 11 11 22 11 11 00 22 22 11 00 11 11 11 22 11 11 11 12 12 22 11 12 12 22 12 11 00 11 00 11 11 11 22 11 11 22 11 11 11 22 22 22 12 12 11 11 11 12 11 22 11 11 12 22 22 11 11 11 22 22 22 22 22 22 11 22 22 22 11 11 22 22 11 22 11 11 12 12 11 12 11 12 12 22 12 11 12 11 22 22 11 22 11 22 11 22 11 12 22 22 11 22 22 22 00 12 12 12 12 00 22 22 11 22 12 11 22 22 22 22 22 12 11 22 22 11 12 22 22 22 12 12 22 12 11 11 22 12 12 22 12 22 22 22 11 11 11 22 11 22 22 22 22 22 12 12 22 22 22 12 22 12 11 11 12 12 12 12 00 11 11 12 00 11 11 22 11 00 11 22 11 22 00 00 11 11 00 00 11 11 22 22 11 11 11 22 22 22 00 12 11 12 22 22 12 22 11 00 12 11 22 12 11 22 00 22 00 11 22 12 00 11 22 11 11 00 00 22 00 22 00 11 11 11 12 00 00 11 22 12 22 11 12 22 22 22 00 11 11 11 11 11 22 11 00 22 11 00 11 00 11 11 22 22 22 11 12 12 22 12 12 11 22 22 22 22 22 22 11 12 11 12 00 11 22 11 22 22 11 22 22 11 22 22 11 22 22 22 22 00 22 00 11 11 22 11 12 12 00 12 00 11 11 00 22 11 22 00 11 11 22 00 12 11 22 22 11 22 11 22 11 11 11 22 22 00 22 12 00 22 11 11 11 22 11 11 22 00 00 11 11 22 11 11 11 12 12 00 11 11 11 22 22 22 11 22 00 22 11 00 11 00 22 12 00 22 11 11 00 12 00 00 11 11 22 00 11 22 11 22 00 11 22 11 12 22 22 11 11 11 00 22 11 12 12 22 11 00 11 22 22 12 11 22 11 22 22 12 11 00 22 22 11 22 22 11 22 22 11 11 22 22 22 12 11 11 22 22 11 11 00 11 11 11 12 12 12 22 12 00 11 11 22 12 00 12 00 11 22 12 22 22 11 12 12 12 12 11 12 00 22 11 11 12 12 12 22 00 11 00 22 12 12 11 00 11 12 22 12 00 22 12 12 12 11 12 12 00 00 11 12 12 12 22 22 12 11 22 22 11 12 12 22 11 12 12 22 12 00 22 12 11 11 12 22 22 00 22 12 12 22 11 11 22 00 11 22 11 11 11 00 22 11 11 22 11 00 00 12 22 22 12 12 00 22 22 12 00 11 22 11 22 12 12 12 11 11 12 12 00 12 11 22 00 11 12 00 00 12 12 11 12 00 12 11 22 12 12 12 00 22 11 00 00 11 22 11 00 00 22 00 22 22 11 00 11 22 22 11 00 00 00 11 11 22 11 22 00 22 22 22 22 22 22 22 22 11 00 22 11 22 11 11 11 22 22 22 11 11 00 22 22 11 22 11 11 11 22 22 22 22 00 11 11 00 00 11 22 11 11 22 22 11 22 11 22 00 11 11 22 22 11 22 11 00 11 22 22 00 22 00 22 11 22 11 22 00 22 00 22 22 22 11 22 00 11 00 11 11 11 11 11 11 11 11 22 00 11 11 22 22 22 22 22 11 11 22 11 11 11 00 00 11 22 22 22 00 22 11 11 11 00 00 22 11 11 11 22 11 11 11 22 22 11 12 22 12 11 12 22 22 22 00 12 00 00 00 12 22 22 22 00 22 00 12 11 11 11 11 00 22 00 22 22 22 11 22 22 22 00 11 22 22 22 22 11 22 11 11 00 22 11 22 00 12 22 11 12 11 22 11 11 22 11 00 12 11 11 11 11 22 22 11 11 00 12 00 11 11 11 22 00 11 22 22 12 12 00 12 00 22 12 11 00 12 12 00 12 11 12 22 12 22 22 11 12 11 12 00 00 22 11 11 22 11 22 11 11 12 00 22 11 22 00 11 22 22 12 12 12 11 11 00 22 00 11 11 22 22 00 22 22 11 11 22 11 22 00 11 22 00 00 11 22 00 12 00 22 22 12 22 00 00 12 11 22 22 11 11 22 12 11 11 11 00 22 00 22 22 22 22 22 22 11 22 11 00 12 11 00 12 12 00 11 11 22 22 22 22 11 22 22 11 11 11 00 11 00 22 22 11 22 11 12 22 12 22 11 22 22 22 22 12 11 11 22 00 12 12 12 00 12 12 00 11 22 12 22 12 12 00 12 11 11 22 11 11 11 12 12 22 12 22 22 11 00 11 12 12 22 11 12 12 12 22 12 22 11 11 11 11 11 00 11 22 22 22 11 11 11 11 22 00 22 00 22 11 11 11 22 11 22 11 11 11 11 11 11 11 22 12 11 22 22 00 22 11 11 22 11 22 22 22 22 00 11 11 12 11 12 22 22 12 22 22 12 11 12 11 12 11 00 22 22 22 11 11 22 11 22 11 11 12 12 12 22 12 11 22 22 22 22 12 12 22 00 11 12 11 22 00 12 22 12 22 12 12 22 22 11 22 22 11 11 22 22 11 11 11 22 11 22 22 11 11 11 11 11 12 11 12 22 11 12 11 22 00 12 22 22 00 22 12 22 12 11 22 11 12 22 12 12 11 11 12 00 22 00 22 12 11 11 22 11 11 22 11 11 11 11 22 22 22 22 11 22 12 11 12 22 22 22 00 12 22 11 11 12 22 12 12 12 12 22 11 12 00 22 12 22 12 22 12 22 11 11 11 12 22 12 22 12 12 12 22 12 12 11 12 22 00 12 22 22 12 22 22 12 11 22 22 11 00 11 11 00 22 22 22 11 00 11 12 11 22 12 22 12 00 22 12 12 12 11 00 12 22 22 11 22 22 00 22 12 00 00 00 12 11 22 11 22 22 22 22 22 11 22 12 11 11 11 11 22 11 22 11 22 22 12 12 11 12 22 11 12 12 22 00 11 11 00 11 11 11 11 12 11 12 11 22 12 12 00 12 22 12 12 11 11 12 11 22 00 22 12 11 22 00 11 12 22 22 11 22 22 22 11 11 22 22 12 11 12 11 12 12 11 00 11 00 12 12 00 22 12 12 00 22 22 11 11 11 11 11 12 11 22 11 11 11 22 11 11 22 22 11 11 11 11 11 00 22 00 22 11 11 22 22 22 00 00 22 11 22 00 11 11 11 22 22 22 11 22 22 11 11 11 11 11 22 11 11 11 11 11 11 00 22 11 11 11 22 22 11 00 11 22 22 11 22 11 11 11 11 11 22 11 22 11 22 11 22 22 11 11 22 11 11 22 11 00 22 00 11 22 00 22 22 12 22 11 11 22 22 22 11 22 11 22 22 22 12 12 22 22 00 11 22 11 22 22 22 12 12 22 11 12 00 12 11 22 22 22 22 22 22 22 12 00 22 12 12 12 00 11 00 22 11 12 22 11 11 22 11 22 12 11 12 22 22 11 12 12 11 11 11 11 11 00 11 22 22 22 11 22 22 11 22 22 11 11 11 22 11 11 11 11 22 11 11 22 22 22 22 22 22 22 11 22 12 22 12 11 11 11 11 22 22 11 22 12 22 22 11 22 12 22 11 22 22 22 22 22 11 22 22 12 11 12 22 22 11 12 12 11 22 11 22 11 22 11 22 11 22 12 11 12 22 12 11 12 12 22 11 22 11 12 22 11 22 12 12 12 11 11 11 22 11 11 22 11 00 22 11 12 12 11 11 12 12 12 11 22 22 12 00 22 22 11 22 11 11 11 11 22 11 22 11 11 22 11 22 22 22 00 11 22 22 22 22 11 11 22 11 22 11 11 11 11 11 22 00 00 22 12 22 11 00 11 22 22 11 22 22 11 00 22 22 22 22 22 11 22 22 11 22 00 11 22 22 11 22 22 00 11 22 22 11 11 11 22 11 11 11 11 22 11 00 22 00 11 11 00 12 00 22 11 11 22 12 12 22 00 11 12 11 22 11 11 11 22 22 22 11 00 22 11 12 11 22 22 11 22 11 11 11 11 11 22 22 11 22 22 00 11 11 11 22 12 12 12 22 12 12 11 11 22 22 11 12 22 12 00 12 11 12 11 11 00 22 11 22 12 12 11 11 22 11 22 11 22 22 22 11 22 22 11 11 22 11 22 22 11 22 11 22 12 22 11 12 12 22 22 22 22 22 11 22 00 22 22 12 22 00 11 11 11 11 22 00 12 11 12 11 22 12 22 22 00 11 11 11 00 11 22 12 22 22 11 12 11 12 11 22 11 22 11 00 11 22 11 22 00 00 22 11 22 22 22 22 11 22 22 22 22 11 11 22 11 22 11 22 12 12 11 22 11 11 11 22 11 11 00 11 12 22 12 22 12 22 22 22 11 22 22 11 22 22 11 22 11 11 12 11 22 11 11 22 12 12 00 00 11 11 11 22 00 22 11 11 22 00 22 00 11 11 22 22 11 22 11 22 00 22 11 22 22 11 22 22 11 22 22 11 11 22 22 22 22 00 11 22 12 11 00 11 11 00 11 22 11 11 22 11 11 22 11 11 22 22 22 22 00 11 12 11 22 11 22 22 22 22 11 11 11 12 12 12 11 22 11 11 11 11 12 22 22 12 22 00 11 00 12 11 22 11 00 11 12 11 12 22 11 12 22 12 12 00 11 22 11 22 22 12 22 22 11 11 22 11 11 11 22 22 00 11 22 11 11 22 11 22 22 22 12 22 12 22 22 11 11 11 11 11 11 12 12 12 12 12 12 00 22 12 22 22 22 22 22 22 11 11 11 11 22 22 22 22 22 22 11 22 11 22 00 22 11 12 22 00 11 22 22 12 12 11 12 00 00 11 22 12 11 11 11 22 11 00 11 22 11 22 00 11 11 22 11 00 11 11 11 22 11 11 00 11 11 11 11 22 11 11 22 22 22 00 22 11 00 11 11 11 11 22 12 12 22 00 11 22 12 12 11 11 22 22 11 22 12 22 22 22 11 22 12 12 12 11 22 22 22 22 22 22 11 00 22 22 11 22 11 11 11 22 22 22 11 11 11 11 22 00 11 11 00 00 00 00 12 11 00 12 11 00 22 22 11 12 11 11 12 12 11 11 11 11 00 11 11 22 22 00 00 22 11 12 00 11 00 00 22 22 22 12 22 12 11 11 11 22 11 12 00 12 12 00 12 12 12 12 12 12 11 12 22 22 22 11 22 12 22 11 11 22 11 12 00 22 11 11 00 22 11 11 11 22 11 11 11 22 11 11 22 11 22 00 22 22 22 22 11 11 22 22 11 11 11 22 22 22 11 12 11 22 11 22 11 11 22 12 11 12 22 12 22 22 12 12 11 11 00 00 11 00 22 11 12 11 22 22 11 00 22 11 11 00 11 22 11 22 00 12 12 22 22 11 22 22 12 00 22 22 22 11 00 11 12 11 22 11 22 11 11 22 11
92 12 22 11 12 11 11 11 22 11 11 11 22 11 22 22 11 11 11 11 11 11 22 11 11 11 00 11 11 11 22 11 11 11 22 22 11 11 11 22 22 11 11 22 11 22 11 11 11 11 11 22 22 22 11 22 22 22 11 22 22 11 11 11 22 22 22 22 22 22 11 22 11 11 11 22 22 11 22 22 00 11 11 22 11 11 22 22 11 22 22 11 22 11 11 11 22 22 11 11 11 22 22 11 11 11 22 22 22 22 22 22 11 11 11 11 12 11 22 00 22 22 11 11 11 22 11 11 12 22 22 11 11 11 00 11 00 11 11 22 11 11 22 11 11 12 11 12 22 22 22 12 12 12 22 22 12 11 11 22 11 22 12 12 12 22 11 22 11 11 11 22 12 12 12 22 22 11 22 11 11 11 11 22 22 22 11 11 22 22 22 11 22 11 22 22 22 11 22 11 00 11 00 22 22 11 22 22 22 11 22 22 11 22 11 11 22 12 11 22 11 11 22 22 22 22 11 11 11 00 11 11 22 22 11 11 11 22 22 12 22 22 22 22 11 22 11 22 11 11 22 00 22 00 22 00 00 12 12 22 22 22 11 22 00 00 00 22 12 22 11 00 22 11 22 00 00 12 12 22 22 00 22 12 12 11 11 00 22 00 22 22 00 12 00 22 11 12 22 00 22 22 22 22 12 00 11 12 00 22 00 11 22 00 00 12 12 00 22 11 22 00 11 00 22 00 22 00 22 11 00 00 00 22 22 22 12 12 12 12 12 12 12 12 11 22 11 12 00 12 12 12 12 00 12 00 12 12 00 11 22 12 11 11 11 22 11 11 22 22 00 00 22 00 11 22 11 22 11 11 11 00 00 00 00 12 11 22 22 00 00 22 00 22 22 00 12 11 00 00 22 00 11 22 00 00 00 12 11 11 12 11 22 22 00 11 22 22 22 11 11 22 22 22 22 22 11 00 12 22 22 22 00 11 00 00 00 22 00 00 00 00 00 22 11 11 00 00 22 00 12 12 12 11 22 12 00 00 00 11 00 22 00 12 12 22 00 12 00 00 22 22 12 11 22 00 00 11 00 12 22 22 22 11 00 11 22 00 12 22 22 22 11 00 00 00 22 00 22 00 00 00 22 11 11 11 22 22 00 12 00 00 22 22 22 11 00 11 00 00 11 22 00 22 22 22 00 11 00 11 22 00 22 00 00 11 00 11 00 22 22 22 22 11 00 22 00 22 00 22 11 00 00 00 00 11 00 11 11 22 11 00 00 22 11 22 22 22 11 11 00 22 11 11 22 11 22 11 00 00 22 22 11 11 22 11 22 22 22 22 22 00 00 22 22 11 11 22 11 22 11 11 22 22 11 11 22 00 00 22 22 22 00 00 00 22 11 11 22 11 11 12 11 12 00 22 22 11 00 22 00 00 12 12 11 12 22 11 22 22 11 11 22 22 11 11 11 22 11 22 11 11 11 11 11 11 11 11 22 22 11 11 12 11 12 12 11 12 22 11 12 12 11 22 22 22 11 11 11 11 22 12 11 22 11 22 22 22 22 11 12 22 22 22 11 22 12 11 11 11 22 22 12 11 22 11 22 11 12 22 22 11 12 22 12 11 12 11 11 11 22 11 11 22 22 22 11 12 11 00 11 22 22 22 22 11 00 11 11 11 22 12 12 11 22 11 12 11 12 12 11 22 11 00 11 11 12 22 11 11 12 22 11 22 22 11 12 12 11 22 12 12 11 12 11 00 22 11 12 11 22 11 22 11 11 00 11 11 11 11 22 22 11 11 00 11 12 12 11 12 11 22 11 11 11 00 22 11 11 22 11 11 11 11 11 11 22 11 11 11 11 11 11 11 22 11 12 12 22 22 22 11 11 11 12 12 12 12 12 22 22 12 12 12 11 11 12 12 11 11 12 12 22 11 12 12 11 11 12 22 22 22 22 22 22 11 22 11 22 22 00 11 11 22 00 22 11 12 22 22 12 11 22 22 11 22 22 22 11 11 22 12 12 12 22 12 12 11 22 22 11 11 22 22 22 22 12 22 11 22 11 11 11 22 11 12 12 12 12 12 22 11 11 11 22 22 22 22 22 22 22 22 22 22 11 11 22 11 11 22 11 11 11 22 12 11 22 00 11 11 11 22 22 12 22 11 22 00 22 22 11 22 11 22 22 12 12 11 12 22 22 11 12 22 11 22 00 11 12 22 12 22 22 00 11 22 11 22 12 12 12 22 11 12 22 22 22 22 22 11 22 22 12 12 12 12 22 00 12 12 11 11 12 11 12 22 11 11 11 12 12 12 12 11 22 12 12 12 12 12 11 11 22 11 22 00 22 11 11 11 11 11 12 11 11 11 22 22 11 00 11 12 00 22 22 22 11 11 22 22 22 11 12 22 11 22 11 22 11 12 22 12 22 11 11 12 12 22 12 22 22 22 22 22 11 11 12 11 00 22 11 11 11 22 11 11 22 22 22 22 11 22 22 12 11 22 12 12 22 22 00 22 22 11 22 12 12 12 11 11 11 11 11 12 22 12 22 11 12 22 11 11 12 12 11 11 11 11 22 22 22 11 11 11 00 22 11 22 22 22 22 11 12 22 12 22 11 22 12 11 11 11 12 00 12 12 12 22 12 12 12 12 12 11 11 11 11 12 22 12 22 11 12 22 00 12 12 12 22 22 12 12 12 12 12 11 12 22 11 22 11 22 11 22 11 11 22 12 12 22 22 11 22 12 11 12 00 12 11 11 22 11 11 22 22 22 22 11 11 11 22 22 11 22 11 22 22 00 12 11 22 22 11 11 22 22 11 11 11 11 11 22 11 11 11 22 22 11 22 22 22 22 11 22 22 22 11 11 11 00 11 22 11 22 22 11 11 22 11 12 11 00 12 11 22 11 22 12 11 11 11 12 12 11 11 22 22 00 11 12 22 12 11 12 12 12 11 11 00 00 00 12 22 12 22 11 12 22 11 22 12 22 11 22 12 22 22 12 22 22 12 22 22 11 22 22 22 11 11 11 12 22 11 12 22 11 11 11 22 22 11 11 22 22 22 22 11 11 22 11 11 22 22 11 22 22 22 11 22 11 22 11 22 22 11 11 22 11 11 11 00 11 22 11 11 11 22 12 22 22 11 11 12 22 12 12 22 22 22 11 22 11 22 11 22 11 22 11 11 11 11 22 22 11 11 00 11 22 11 22 00 11 11 11 11 11 22 11 22 12 22 12 11 00 11 22 12 22 12 22 11 22 22 11 22 22 22 11 22 11 11 22 11 22 12 11 11 11 22 11 12 12 11 22 22 11 11 22 11 11 12 22 11 11 11 12 11 11 12 11 22 22 12 22 12 11 22 11 00 11 11 12 12 11 11 11 11 22 22 11 11 22 22 11 11 11 22 22 22 11 11 22 00 00 00 22 11 22 22 22 11 22 11 11 11 11 22 22 11 22 11 11 11 22 12 12 12 11 11 12 11 12 12 22 22 00 11 11 11 22 11 22 11 11 11 11 11 11 22 11 11 11 22 11 22 22 12 22 11 00 22 12 11 12 12 11 00 11 12 11 22 11 12 12 22 22 12 12 11 11 11 22 00 11 22 22 22 22 12 22 12 22 11 22 12 12 22 12 00 12 12 12 12 22 22 22 11 11 22 12 22 11 22 12 22 12 22 22 11 22 12 12 00 11 22 12 22 11 12 12 12 12 12 22 22 00 00 00 11 22 11 11 11 22 22 22 11 11 11 22 11 11 11 11 11 00 11 22 11 22 11 22 22 22 22 22 11 22 11 00 11 22 11 22 22 11 00 22 11 22 22 22 11 11 22 22 12 11 12 22 22 11 22 22 11 22 11 11 11 11 00 22 11 11 11 11 12 11 11 11 12 12 12 12 22 12 12 11 22 22 00 12 12 12 11 11 22 00 22 11 11 22 22 22 12 12 11 22 11 12 22 11 12 12 12 11 11 11 22 22 22 22 11 11 22 11 22 11 22 22 00 11 11 22 11 11 22 22 11 22 11 11 11 11 22 11 11 11 22 11 12 11 22 11 00 22 11 11 11 11 11 11 11 22 22 11 22 22 22 00 11 22 22 22 22 11 11 11 00 11 22 11 11 11 11 11 22 22 11 00 11 11 22 22 11 11 22 11 22 12 22 12 11 11 11 12 22 11 12 11 11 11 11 22 11 22 22 22 11 22 00 12 22 00 11 11 12 22 22 22 12 22 00 22 11 12 11 22 11 22 11 11 22 11 11 11 22 11 22 11 22 00 11 22 22 22 11 22 11 00 22 22 11 11 11 22 11 22 11 22 22 22 00 22 12 00 11 00 22 22 22 00 22 12 11 12 22 11 11 22 11 11 11 22 11 22 22 11 12 22 22 11 22 22 11 22 11 22 22 22 22 11 22 11 22 22 22 11 22 12 11 11 12 12 12 22 12 22 22 12 11 12 11 22 12 22 11 11 11 11 11 22 22 22 22 11 12 12 11 22 12 22 12 12 22 22 22 22 11 11 11 22 22 12 12 12 12 11 11 22 11 22 22 00 22 11 22 11 11 11 22 22 11 22 22 22 22 22 11 22 22 11 11 22 12 11 12 11 12 12 11 12 12 12 11 22 22 22 11 12 12 22 11 22 12 11 22 12 11 11 11 11 11 22 11 22 11 11 22 11 22 22 11 11 22 22 22 11 11 22 22 11 11 00 11 22 22 22 11 11 12 12 12 12 22 12 11 22 00 00 12 22 12 11 22 22 22 00 12 22 00 11 12 12 00 22 11 22 11 00 12 12 22 11 22 22 11 22 22 22 12 12 11 22 22 11 11 11 22 22 12 12 12 22 22 12 11 12 12 00 11 22 11 11 11 11 12 12 12 12 11 22 11 11 12 11 11 22 11 11 22 11 22 11 22 11 11 11 11 22 22 11 11 22 00 11 11 11 11 22 11 22 22 11 22 11 22 11 22 22 22 22 22 11 22 22 22 22 22 22 11 22 11 11 11 11 22 22 11 22 22 22 11 22 22 22 11 11 11 11 00 22 22 22 22 11 11 22 22 22 11 11 11 00 22 11 22 11 00 22 12 11 11 22 22 12 11 22 00 11 22 11 12 12 22 00 22 22 11 22 11 22 11 00 22 11 11 22 22 22 11 11 11 11 12 22 22 12 12 12 12 11 11 22 11 12 11 22 11 22 12 11 11 22 22 22 22 11 11 22 22 11 11 11 12 11 12 12 11 11 12 11 11 11 22 22 22 12 00 11 11 12 22 22 22 11 11 11 22 11 11 22 22 22 22 22 22 22 11 12 22 11 11 12 11 12 11 12 11 11 11 22 11 22 11 00 11 11 22 22 22 22 22 11 11 11 22 22 22 22 22 22 22 11 11 11 11 00 11 12 12 22 22 22 22 22 22 12 22 11 22 22 22 11 22 12 22 22 12 12 11 12 12 11 22 22 11 22 22 22 22 11 11 22 22 11 11 22 22 22 22 22 11 11 11 11 22 11 11 11 11 22 22 11 11 11 11 22 22 22 11 11 22 22 22 22 22 11 11 11 22 11 11 11 11 00 11 11 00 11 11 11 11 11 11 22 11 00 22 11 11 11 22 11 11 11 11 22 11 11 22 11 22 22 11 11 22 11 22 22 11 22 22 11 22 22 22 11 22 22 11 11 22 22 11 11 12 12 11 12 11 11 22 22 12 12 12 11 12 11 22 12 12 12 11 12 12 11 22 11 11 11 22 22 11 22 22 11 22 11 22 11 11 11 00 22 22 22 11 11 22 22 22 22 12 12 12 11 22 11 12 22 11 11 11 11 22 00 12 11 11 22 22 11 11 22 12 12 22 12 11 11 12 12 11 12 22 22 12 11 00 11 11 12 11 22 22 22 12 22 12 12 11 22 11 11 11 12 22 00 22 22 00 12 22 12 22 22 11 11 22 22 00 12 11 22 22 11 11 22 11 11 22 11 22 22 11 11 11 11 22 22 11 22 11 22 11 12 12 12 11 11 11 22 22 11 22 22 12 22 11 00 22 22 00 11 22 11 11 12 11 22 12 22 11 11 12 11 22 12 22 12 22 22 22 12 11 22 00 11 12 22 11 00 12 12 22 22 11 22 11 11 22 22 22 22 11 22 22 11 00 22 11 11 11 12 11 12 11 11 11 11 11 22 22 11 11 22 22 00 11 11 11 22 11 22 11 11 11 11 12 22 11 22 22 11 12 11 11 11 12 12 22 11 12 22 11 22 22 22 11 22 22 11 22 22 22 22 22 11 11 22 22 11 11 22 11 11 11 11 12 11 22 12 12 22 22 11 22 22 11 11 22 11 22 22 22 11 11 11 22 11 11 11 22 11 11 22 22 11 22 22 22 11 11 11 22 22 11 22 11 22 11 11 22 11 11 11 22 22 11 22 11 22 11 22 11 22 22 22 11 11 22 11 00 12 22 12 11 22 22 11 11 11 11 11 22 11 00 22 22 11 11 22 22 11 22 11 12 11 22 22 11 11 11 12 12 12 12 22 22 12 11 12 22 11 22 11 11 22 12 12 22 12 22 12 12 12 11 00 22 11 22 11 11 11 11 22 11 11 22 11 11 11 22 11 11 11 22 22 11 11 11 22 12 22 12 11 22 11 22 11 00 12 11 12 11 11 00 11 12 12 11 22 22 22 12 22 22 12 12 12 12 22 12 22 12 11 11 00 12 11 11 22 11 22 22 22 11 22 12 12 12 12 12 00 22 12 22 22 11 12 12 11 11 22 11 11 22 00 22 11 11 11 11 22 00 11 22 12 12 11 22 11 12 12 12 11 11 11 22 22 22 11 11 11 22 11 11 22 22 11 22 22 11 11 11 00 11 12 12 11 12 00 22 11 11 22 12 12 12 22 12 12 22 11 12 11 22 22 12 11 11 11 11 11 11 22 22 22 12 11 22 22 12 11 11 12 22 11 11 22 11 22 11 22 11 11 12 11 11 11 12 12 22 11 11 11 11 11 12 22 12 22 22 11 11 22 11 11 00 11 11 12 12 11 22 22 22 11 00 11 11 11 22 11 22 22 22 11 11 11 11 22 22 22 11 11 11 11 22 12 11 22 22 22 11 11 11 22 22 11 11 11 22 22 22 11 11 22 12 22 11 22 11 11 22 11 22 22 11 22 22 11 11 11 11 11 11 11 11 11 22 22 11 22 11 11 11 22 22 11 11 11 11 11 22 22 11 22 11 22 11 22 22 11 11 22 22 22 22 11 11 11 11 22 11 11 11 22 11 22 11 11 11 11 22 22 22 11 11 11 22 11 11 11 11 22 00 22 11 11 22 22 11 11 11 22 11 11 11 11 11 11 11 22 11 22 22 22 22 11 22 22 22 11 22 11 22 11 22 11 11 11 22 11 22 22 22 22 00 22 11 22 22 22 11 11 11 11 11 22 22 22 22 11 11 22 22 11 22 22 11 11 11 22 22 22 22 11 22 22 11 11 22 22 11 22 11 22 11 22 11 11 22 22 11 11 11 11 11 11 11 11 11 11 11 11 11 11 22 11 22 22 11 11 11 11 11 11 22 22 22 11 11 11 11 11 11 11 11 22 22 22 11 11 11 22 22 11 11 11 22 22 22 11 22 11 11 22 22 11 22 22 22 22 22 11 11 22 22 22 11 22 22 11 11 22 11 22 11 22 22 11 22 12 22 11 22 22 11 22 22 11 11 22 11 22 11 11 22 11 22 22 22 11 11 11 11 22 22 11 22 22 11 11 11 11 11 22 22 22 11 22 11 22 22 22 11 11 11 11 11 11 00 22 11 11 11 11 22 22 22 11 22 11 11 22 22 11 22 22 22 22 22 11 11 22 22 11 11 22 22 11 22 11 11 11 11 22 11 22 22 22 11 22 22 22 00 11 22 11 11 11 22 11 22 22 11 22 22 22 22 22 11 11 22 11 11 11 11 22 11 22 11 22 11 22 11 11 22 11 11 11 22 11 11 11 22 11 11 11 22 11 11 11 22 22 11 11 11 22 22 22 22 11 22 11 11 11 11 11 22 12 22 11 22 12 22 11 11 22 22 22 22 11 12 22 22 22 12 12 12 11 12 11 12 22 22 11 22 11 22 11 11 22 22 22 22 11 22 22 00 12 12 12 11 11 22 11 22 11 11 22 11 22 11 22 11 11 11 22 00 11 22 22 11 22 11 22 11 11 22 22 12 11 22 22 12 12 11 12 11 11 11 12 22 12 11 22 11 11 11 22 22 22 11 22 12 22 12 12 22 11 11 11 12 12 11 22 12 12 12 12 22 11 22 11 22 22 22 22 11 11 22 22 22 11 22 11 11 11 22 22 11 12 11 11 22 22 22 11 11 22 11 11 11 11 22 11 11 11 22 11 11 12 11 11 11 22 12 12 22 11 11 22 12 11 12 12 12 22 22 22 11 22 11 11 22 22 11 11 11 22 11 11 11 11 11 22 11 22 22 11 22 11 22 22 11 11 11 11 11 11 22 22 22 11 11 11 22 22 22 22 22 11 22 11 22 11 11 11 11 11 00 11 22 11 11 11 22 11 11 11 11 22 11 11 11 11 11 00 22 22 11 22 11 11 22 22 11 22 11 22 22 22 11 11 11 11 11 11 22 11 12 11 22 22 22 11 22 00 22 11 11 12 12 22 22 22 11 22 11 22 11 11 11 22 11 22 22 11 22 22 11 22 22 11 00 11 22 11 11 22 22 11 22 22 22 11 11 22 22 00 22 22 22 11 22 11 11 00 22 22 22 11 22 22 11 22 11 11 11 22 11 11 22 22 11 22 11 11 11 11 22 11 11 22 11 11 22 11 11 11 22 22 11 22 22 11 11 00 11 11 11 22 11 12 11 12 22 11 11 22 22 11 22 22 00 22 22 22 12 22 11 11 12 22 11 11 11 22 11 11 12 11 11 22 11 12 22 11 22 22 22 22 22 12 11 11 11 12 12 22 22 11 12 11 22 22 00 12 11 12 22 22 11 12 22 12 22 11 12 11 12 12 22 22 12 11 12 22 11 11 22 12 22 22 12 00 22 22 11 12 22 11 12 12 11 22 11 11 22 11 11 22 12 22 11 00 22 11 00 11 11 12 00 12 12 12 22 22 22 11 12 22 22 12 22 12 11 12 22 11 12 22 22 22 11 11 22 12 00 00 22 22 12 11 11 11 11 22 11 12 11 11 11 22 12 12 11 12 11 12 22 11 11 11 12 11 12 00 11 22 11 22 12 11 11 11 12 12 11 22 11 22 11 22 22 22 11 22 22 22 11 22 22 22 22 22 00 11 22 22 22 22 11 22 22 22 22 22 22 12 11 22 11 22 12 12 22 12 22 12 22 11 11 11 11 11 22 22 22 22 22 22 22 11 22 00 11 11 22 22 22 00 22 22 22 11 11 11 22 22 11 11 22 22 11 22 22 22 22 22 11 11 11 11 22 22 22 22 11 22 11 22 11 12 12 11 11 11 22 22 11 11 22 12 11 11 11 11 22 12 22 22 11 22 22 11 11 11 22 11 22 11 22 11 11 22 11 22 11 12 22 00 11 22 11 12 11 12 12 22 12 22 22 22 22 22 11 11 12 12 22 22 11 11 11 11 22 11 12 12 22 11 12 22 22 00 22 22 22 12 11 12 00 12 11 12 12 12 11 11 12 12 22 11 11 22 22 22 11 22 11 22 22 11 22 22 11 22 11 11 12 12 22 11 12 12 11 11 22 12 22 11 11 22 11 11 11 22 22 11 11 22 11 11 22 22 11 22 11 11 00 22 22 11 11 11 11 11 00 11 11 22 22 22 22 00 11 22 22 11 11 22 22 11 00 22 12 22 11 22 22 11 22 22 22 22 11 11 11 22 22 11 11 11 11 22 22 22 11 11 11 22 12 11 11 12 11 12 12 22 11 11 22 00 11 22 11 22 12 12 11 11 12 11 22 11 22 11 22 22 11 11 11 11 22 11 12 12 12 22 11 22 12 22 12 22 22 11 12 11 11 22 12 12 12 12 11 11 12 22 11 12 22 11 11 12 22 11 11 12 11 22 11 11 22 11 12 11 12 12 22 12 11 22 11 12 12 22 22 11 22 22 11 12 12 12 12 12 22 22 11 22 12 11 22 12 11 22 22 12 22 11 11 11 22 11 11 12 11 12 22 22 22 11 22 22 11 22 22 11 11 22 11 12 22 22 22 22 00 11 12 22 12 22 22 22 12 11 12 22 11 22 22 11 22 11 11 22 11 11 11 11 22 11 22 22 12 11 22 00 11 11 11 11 22 22 11 11 11 12 00 22 11 22 22 11 11 22 22 22 11 11 22 11 22 22 22 22 22 22 11 11 22 12 22 22 11 11 22 22 11 12 12 00 11 12 11 11 22 12 11 12 12 22 22 11 12 22 22 12 22 22 22 12 22 11 22 22 12 12 11 11 11 11 11 11 11 11 11 12 12 12 12 12 12 11 22 22 22 22 11 11 12 22 22 12 12 22 11 12 11 11 12 11 22 11 22 22 00 12 12 22 11 12 11 11 12 11 11 11 22 22 22 12 22 00 22 12 12 22 12 22 00 11 11 22 11 11 22 11 22 00 11 12 12 00 22 11 11 11 22 11 12 22 22 11 00 12 12 11 11 11 22 00 11 22 22 11 22 00 11 11 11 11 22 22 22 11 11 22 22 11 11 22 11 22 11 11 22 22 11 11 11 22 22 22 11 22 11 11 11 22 22 22 22 22 00 22 11 11 11 22 11 12 12 11 11 11 22 11 11 11 12 11 22 22 22 22 12 22 22 22 12 12 12 22 11 12 12 12 11 11 12 11 22 11 11 22 22 11 22 11 22 22 11 22 22 22 12 00 11 11 22 22 12 12 11 11 00 22 12 11 12 11 11 11 00 22 22 22 11 11 11 11 11 22 11 22 22 22 22 22 22 22 11 11 11 11 11 11 22 11 11 11 11 22 11 11 00 11 11 11 22 11 22 11 11 22 11 22 22 11 11 11 22 11 11 11 22 22 11 22 22 11 22 22 11 11 12 00 22 12 11 11 22 11 22 22 12 22 11 12 00 12 12 22 11 11 11 00 22 22 11 11 22 11 11 22 11 22 22 11 22 22 11 22 11 22 22 11 22 11 22 22 22 11 11 11 12 12 12 22 12 22 11 22 12 11 12 12 11 22 11 22 22 22 11 00 22 11 22 11 11 11 00 11 11 11 22 22 11 11 12 12 12 11 12 12 11 11 12 11 22 22 22 22 22 12 12 12 11 00 22 11 11 11 12 12 12 11 12 22 12 22 11 11 22 22 11 11 11 11 22 11 22 22 11 11 22 12 22 12 11 11 22 11 11 22 11 22 11 22 11 11 22 22 22 12 22 22 11 12 22 22 22 22 11 12 12 22 11 11 12 22 22 22 11 11 12 22 22 11 11 12 11 12 22 11 22 00 11 12 12 22 22 22 12 12 22 11 22 12 12 12 22 22 11 12 12 12 11 11 00 12 11 11 11 11 22 00 12 11 12 11 22 12 11 12 22 11 11 22 11 22 22 11 00 11 12 12 22 22 22 22 12 11 11 22 22 22 22 12 11 11 11 11 11 22 11 11 11 11 11 11 22 22 12 11 22 22 12 12 11 12 22 11 11 11 11 22 22 11 11 22 12 12 12 11 12 12 11 22 22 11 22 22 12 11 11 12 22 22 11 12 11 11 22 12 12 22 22 11 22 22 11 12 11 12 22 11 22 11 11 00 22 11 11 22 12 22 11 11 11 11 22 11 22 12 12 22 11 12 12 12 12 22 22 11 12 12 12 00 12 11 00 22 00 22 22 12 12 22 12 22 22 12 11 12 12 11 22 12 11 11 11 22 11 22 11 22 22 12 11 11 00 12 00 11 00 22 11 22 11 22 11 12 12 11 11 00 12 22 11 00 12 00 22 11 12 00 22 11 11 22 00 11 12 11 11 22 00 22 11 22 22 11 22 22 11 22 22 11 11 00 22 22 11 22 22 22 11 22 11 22 22 22 00 00 00 12 00 12 22 00 22 22 22 22 00 11 12 12 22 12 11 11 22 22 00 22 22 00 22 22 22 11 11 22 22 22 22 11 00 22 11 11 22 11 11 22 22 11 22 22 22 11 11 22 22 11 11 11 22 11 22 11 22 22 00 22 22 11 00 00 11 22 22 22 11 11 00 00 11 11 22 11 22 00 22 22 11 11 11 00 22 11 22 11 00 11 22 11 00 11 11 11 22 11 12 12 00 12 11 12 12 12 11 22 22 11 11 22 11 22 11 22 11 22 11 22 11 11 12 22 00 22 11 12 00 12 12 00 12 00 11 11 12 12 11 12 22 12 12 11 22 22 00 22 11 12 22 12 12 00 22 11 12 11 22 12 00 11 22 22 00 11 00 22 11 11 11 22 00 22 11 22 11 11 11 11 22 00 11 22 11 22 11 00 11 11 22 22 22 11 00 22 22 11 11 11 11 22 00 22 22 22 11 22 00 11 22 12 11 12 12 12 22 00 00 12 12 22 12 12 00 12 12 11 12 12 22 12 12 12 11 22 22 22 22 12 22 12 11 12 22 12 00 11 22 12 11 22 22 22 22 22 22 11 00 22 11 22 22 22 12 11 22 00 11 22 00 22 11 00 11 00 22 22 12 22 11 11 11 12 22 00 11 11 22 00 00 12 22 12 12 12 00 11 22 12 12 00 11 22 11 12 11 22 11 00 11 22 11 11 12 22 00 00 12 00 11 22 22 22 11 11 11 11 22 22 22 11 22 00 11 22 22 11 22 11 11 11 22 11 22 11 22 00 11 22 11 22 11 22 11 11 22 22 12 22 11 22 22 22 12 22 22 12 12 22 11 11 12 22 12 11 22 00 11 22 11 11 22 12 12 12 12 22 11 22 22 22 22 11 22 11 22 11 22 22 11 11 22 22 11 11 22 22 22 11 22 22 11 11 11 11 11 11 22 22 11 11 22 11 22 11 22 22 11 11 22 22 11 11 22 11 11 22 22 22 22 22 11 11 22 22 11 22 11 11 22 11 11 11 11 22 22 11 11 22 22 22 22 22 22 22 22 22 22 11 11 22 22 11 22 22 11 22 22 11 22 22 22 11 22 22 22 22 11 11 11 12 11 11 12 11 11 22 11 11 22 22 11 22 11 22 11 22 11 11 22 11 11 12 11 12 12 22 22 22 12 12 22 22 22 11 11 12 12 12 11 22 11 22 11 11 12 22 22 11 11 12 11 00 22 11 22 11 11 11 11 22 22 11 11 22 11 22 11 11 11 11 11 22 22 11 11 11 11 11 22 22 11 22 22 22 00 22 22 22 22 22 11 22 11 22 11 11 22 11 11 11 12 11 12 11 12 22 11 22 22 22 22 22 12 12 22 11 11 22 12 12 11 12 11 11 22 22 22 22 22 11 22 22 22 11 11 22 11 11 22 11 00 22 22 11 22 11 22 22 22 11 22 11 22 11 22 11 22 11 22 11 22 22 11 00 22 22 11 22 11 22 11 11 22 22 11 22 22 11 22 22 11 22 22 22 22 11 11 00 11 11 11 22 22 22 22 22 11 22 11 11 11 22 22 11 11 11 22 11 11 22 22 22 22 11 22 22 11 22 22 11 11 11 22 11 11 22 11 11 11 11 22 22 11 22 22 11 12 22 12 12 11 12 22 11 11 22 12 11 11 22 22 12 22 22 11 22 22 22 11 22 11 00 12 12 22 11 22 11 11 11 22 22 22 11 22 22 22 00 22 22 22 22 11 11 11 11 22 12 22 12 11 12 12 11 11 22 12 11 12 22 22 12 11 11 11 11 12 22 12 00 11 11 22 22 22 11 11 22 22 22 11 11 22 22 22 11 00 00 11 12 12 11 11 00 12 11 11 12 11 11 12 00 22 11 11 22 00 22 22 22 22 00 11 11 22 22 11 11 11 22 11 11 11 22 11 11 22 11 11 11 22 11 12 11 11 11 11 22 11 22 22 22 11 11 11 22 11 00 11 22 22 22 11 22 11 11 12 12 11 22 12 12 22 22 12 12 22 22 22 12 22 12 22 11 11 11 12 22 00 22 11 11 11 22 11 12 22 22 12 22 22 12 12 22 12 22 22 11 11 12 22 22 12 22 12 22 11 11 22 11 22 22 22 22 22 11 22 12 12 11 11 22 11 22 11 12 12 11 11 11 12 12 22 11 22 11 22 11 22 11 11 11 11 11 11 22 11 12 11 12 22 11 11 11 00 22 22 22 11 22 11 22 11 22 22 11 11 22 11 11 11 22 11 12 12 12 11 11 11 11 11 11 22 11 12 22 12 22 12 22 11 00 12 11 11 22 22 00 22 22 11 22 11 22 12 12 11 12 22 12 22 22 12 11 22 11 12 00 12 22 11 12 00 11 12 22 12 12 22 12 12 11 22 22 11 11 11 12 22 11 22 22 22 22 22 22 11 11 11 22 22 22 11 11 12 11 22 22 22 11 11 22 22 22 22 11 11 22 11 11 11 22 22 11 11 12 22 11 11 11 22 22 22 11 22 11 22 12 12 12 22 11 12 22 11 12 11 12 22 11 22 11 11 11 12 22 22 12 11 11 12 11 11 22 22 11 22 11 22 22 22 12 12 11 12 11 11 12 12 11 11 22 22 11 22 11 12 11 12 22 12 22 22 12 22 12 22 22 12 11 11 12 12 11 11 12 22 22 22 22 12 12 22 22 22 12 12 22 12 12 12 12 11 12 11 11 22 12 22 11 11 11 11 11 11 22 11 22 22 22 12 12 11 22 22 11 11 22 11 22 11 22 11 11 11 11 22 22 12 12 12 11 12 11 12 11 22 11 22 11 11 22 12 12 22 12 12 12 22 22 11 12 12 11 11 11 12 22 11 22 22 11 12 11 11 22 12 11 11 12 11 22 22 12 12 11 22 12 11 22 22 22 22 22 22 11 11 11 11 11 12 11 12 12 22 22 22 22 12 12 12 22 22 12 22 22 12 22 22 11 11 22 22 22 22 12 22 11 11 00 12 12 12 11 11 11 22 12 11 22 11 11 22 22 22 22 11 22 22 11 22 22 22 22 22 22 11 11 11 11 11 11 22 22 22 22 11 22 11 11 11 22 22 12 22 12 22 11 22 11 22 11 22 22 22 00 22 11 11 11 11 12 12 00 11 22 11 12 00 00 12 12 11 22 22 12 11 22 22 00 12 22 11 00 12 22 22 11 22 11 12 22 12 11 22 11 11 11 12 12 11 11 12 12 22 22 12 12 11 11 12 11 22 11 11 11 12 12 22 00 11 22 22 22 22 22 11 22 22 11 11 11 22 22 11 12 22 12 12 22 11 11 22 22 11 11 11 11 22 22 11 11 22 22 22 22 12 22 22 12 11 12 12 22 12 22 11 22 11 22 11 22 11 22 22 22 11 22 11 11 22 22 11 11 22 12 22 12 22 11 11 22 11 12 11 22 22 22 22 22 11 12 11 11 11 12 12 22 12 12 11 22 11 22 11 22 11 22 11 11 11 22 22 11 11 11 11 11 22 11 11 11 22 11 11 11 11 11 22 22 22 22 22 11 22 00 11 22 11 11 11 11 12 11 12 00 12 11 11 22 12 12 11 11 11 00 11 22 22 11 12 12 22 22 11 11 22 11 22 22 12 22 11 11 22 11 00 22 12 22 00 11 11 22 11 11 12 22 11 22 22 11 12 11 12 22 22 11 11 11 11 12 11 11 12 12 12 11 12 11 22 11 11 11 22 11 11 22 11 12 22 22 22 12 11 22 11 22 22 22 11 11 22 00 22 11 11 11 22 22 11 11 11 11 11 22 22 22 11 11 11 11 11 11 11 22 12 22 11 12 22 11 11 22 12 22 11 11 11 12 12 12 12 11 11 12 22 12 11 22 22 00 22 11 22 22 22 22 22 22 22 11 11 11 00 11 12 22 11 00 12 22 12 22 11 00 11 11 11 11 11 11 12 12 11 12 22 22 22 11 12 22 12 12 11 22 12 22 22 11 11 11 22 11 12 11 12 12 12 00 12 22 11 11 11 11 22 11 11 22 11 22 22 11 11 00 22 22 22 11 11 11 11 22 22 22 12 22 12 22 11 12 12 11 12 11 22 12 11 22 12 12 00 11 12 22 11 22 11 22 11 11 12 11 22 11 22 11 11 12 11 22 11 11 11 11 11 22 22 11 22 11 12 00 22 22 11 22 22 00 22 11 11 11 12 00 11 22 12 11 22 11 22 11 22 22 11 22 22 11 11 12 22 12 12 22 22 11 12 12 12 12 11 11 12 12 11 11 12 11 11 12 11 22 11 12 22 22 12 22 11 12 12 11 12 11 11 11 11 00 22 22 12 12 11 12 22 11 12 22 11 22 22 11 11 11 12 12 22 12 11 22 22 22 12 11 11 22 11 11 12 22 12 22 22 22 22 11 22 22 22 22 12 12 22 11 12 22 22 22 22 22 22 22 22 11 11 11 11 22 22 22 11 11 11 22 11 22 22 12 22 11 12 12 12 22 12 11 22 12 22 22 11 22 22 12 11 22 22 12 00 22 22 11 12 11 12 11 11 11 11 12 22 12 22 12 22 11 11 11 22 12 22 22 11 22 12 12 12 22 12 11 12 22 22 12 22 22 11 12 22 11 22 11 11 22 12 22 11 11 11 12 11 22 11 22 00 12 22 11 11 11 22 12 22 11 22 22 22 11 11 11 22 22 11 22 12 12 11 22 22 22 11 22 12 12 12 11 22 12 22 11 22 22 11 11 22 11 22 22 12 11 11 11 12 11 12 11 22 22 12 11 12 12 11 22 11 11 22 11 12 12 11 11 11 22 11 11 12 12 22 12 12 11 12 11 11 11 12 22 22 22 11 22 12 22 11 11 22 22 22 12 12 11 12 12 11 22 22 11 11 11 22 11 22 12 12 22 22 22 12 22 12 12 11 11 11 11 11 22 22 12 22 22 22 11 11 22 12 12 11 22 12 11 12 11 12 11 12 00 12 22 12 12 12 11 22 22 12 12 12 11 12 11 22 11 22 11 12 12 11 22 11 22 22 11 22 22 11 22 11 22 12 12 00 11 12 11 22 22 12 22 22 22 11 00 22 12 22 12 11 22 12 11 00 12 11 11 00 22 00 00 11 00 11 11 11 11 22 11 11 11 11 22 22 22 11 22 11 22 22 11 11 11 11 11 11 22 22 11 11 11 11 22 22 11 22 11 22 22 22 11 11 11 11 11 11 11 22 22 22 22 11 22 11 22 22 11 22 22 11 11 11 11 11 12 22 11 12 12 11 12 12 11 11 11 12 12 11 12 22 11 22 22 12 22 11 11 22 11 22 12 11 12 22 22 22 12 22 22 12 12 12 11 12 12 12 22 12 22 12 22 11 22 11 12 22 11 11 00 11 22 22 11 12 12 12 22 11 11 00 11 11 12 12 11 22 11 11 12 12 22 11 00 12 12 00 11 11 22 11 22 11 11 00 22 22 12 00 11 11 11 22 11 11 11 22 12 22 11 11 22 22 12 11 00 11 00 11 11 11 22 11 11 22 11 22 12 12 22 22 11 22 11 11 11 22 11 22 11 11 22 22 22 11 22 11 11 22 11 22 22 11 11 22 11 11 11 11 11 11 11 22 11 11 22 12 22 22 00 22 12 22 12 11 12 11 22 22 12 22 11 12 11 22 11 22 22 00 11 22 22 22 00 11 22 11 11 00 22 22 11 11 22 11 22 22 22 22 22 12 11 22 22 11 12 22 22 22 12 12 22 12 11 11 22 11 22 22 22 12 22 22 11 11 11 22 11 22 22 22 22 22 11 11 22 22 22 22 22 22 11 22 11 00 22 12 00 11 11 11 00 11 12 22 12 00 12 12 11 22 00 00 11 11 00 00 11 11 12 12 11 11 11 22 22 22 00 12 11 22 22 22 11 22 12 00 11 12 22 11 12 22 00 22 00 11 22 12 00 11 22 11 12 00 00 12 00 22 12 11 12 12 22 00 00 11 22 12 22 12 11 22 22 22 00 11 12 11 11 12 22 11 00 22 11 00 11 00 12 11 22 22 22 11 22 22 22 11 11 11 22 22 12 22 22 22 11 22 11 11 00 11 22 11 22 22 11 22 22 11 22 22 11 22 22 22 22 00 22 00 11 11 22 11 12 12 00 12 00 11 12 22 22 11 22 00 11 11 22 11 22 11 22 22 11 22 11 22 11 11 11 22 22 00 22 12 00 22 11 11 11 22 11 11 22 00 00 11 11 22 11 11 11 12 12 12 12 12 11 22 22 12 11 22 00 12 11 00 11 11 12 12 22 22 11 12 00 12 00 00 11 11 22 11 11 22 11 22 00 11 22 11 11 22 22 11 11 11 00 22 11 22 11 22 11 00 11 22 22 22 11 22 11 22 22 11 11 00 22 22 11 22 22 11 22 22 11 11 22 22 22 22 11 11 22 22 11 11 00 11 11 11 11 11 11 22 22 00 11 11 22 11 00 11 00 11 22 11 22 22 11 11 11 22 22 11 22 00 22 11 11 12 12 12 22 00 12 00 22 11 12 11 11 11 11 12 11 00 22 11 22 22 00 22 22 00 00 11 11 11 12 12 11 22 11 12 22 12 22 12 12 11 11 22 12 12 00 22 12 22 22 12 22 22 00 00 22 12 00 11 12 22 00 11 22 11 12 11 00 22 11 11 22 00 00 00 12 22 22 12 12 00 22 22 22 00 11 22 22 11 12 22 12 12 11 22 12 00 11 11 12 11 22 12 12 12 22 12 11 22 00 12 11 22 11 11 22 00 22 12 00 00 12 22 11 00 00 12 11 12 22 12 00 00 22 22 22 00 00 00 12 11 11 22 12 12 00 12 22 11 11 22 22 22 22 00 22 12 22 11 12 00 22 22 11 12 12 00 22 22 11 12 12 00 11 12 12 22 22 00 11 11 00 00 11 22 11 11 11 22 11 22 11 22 00 12 00 12 12 11 22 12 00 11 22 12 00 22 00 22 11 22 11 22 00 22 00 22 22 22 11 22 00 22 00 11 11 11 22 11 11 11 11 22 00 11 11 22 22 22 12 12 11 12 22 11 11 11 00 00 12 22 22 00 00 22 11 11 22 00 22 12 22 11 12 22 11 11 11 22 22 11 22 22 22 11 12 12 00 22 00 12 00 00 00 11 22 22 22 00 22 00 12 11 11 11 00 00 22 00 22 22 22 11 12 22 22 00 12 22 11 22 22 11 22 12 12 00 12 12 22 00 22 22 11 11 11 22 11 11 22 11 00 22 11 11 11 11 22 22 11 11 00 00 00 11 11 11 22 00 11 22 22 12 22 00 22 00 22 22 11 00 12 11 00 12 12 22 22 12 22 22 11 12 11 11 00 00 22 11 11 22 11 22 11 11 22 00 22 11 22 00 11 22 22 22 22 22 11 11 00 22 00 11 11 22 22 00 22 22 11 22 22 11 22 00 11 22 00 12 11 22 11 11 00 22 22 11 22 00 00 12 11 22 12 11 11 22 11 11 12 11 00 22 00 12 22 12 22 22 22 11 22 11 00 12 11 00 12 12 00 11 11 12 11 22 22 11 12 22 12 12 12 00 11 00 22 22 11 12 11 12 22 22 22 11 22 12 22 22 12 12 11 12 00 12 12 12 00 12 12 00 11 22 00 12 12 12 00 12 11 11 22 11 12 12 22 12 12 11 22 22 12 00 11 11 22 12 11 12 12 12 12 11 22 11 11 11 11 11 00 11 22 22 22 12 11 11 11 22 00 22 00 22 11 11 11 22 11 22 11 11 11 11 11 11 11 22 22 12 22 12 00 12 11 11 22 11 22 22 12 12 00 11 11 11 11 22 22 11 22 22 22 22 11 22 11 22 12 00 22 22 22 11 11 22 22 22 11 11 22 22 00 22 11 11 22 22 22 22 12 11 22 00 12 12 11 22 00 22 22 11 22 22 12 22 22 11 12 22 00 11 22 12 12 12 11 12 11 12 22 11 11 11 11 11 22 11 12 12 12 12 11 12 00 22 00 22 00 22 00 12 12 12 11 11 11 22 11 22 11 11 22 00 22 22 22 22 11 11 22 11 11 22 11 11 11 11 22 22 22 22 11 22 11 11 22 22 22 22 00 11 22 11 11 22 22 11 22 11 11 22 11 11 22 22 22 22 11 22 22 22 12 11 11 12 22 22 22 11 11 11 22 11 22 11 22 22 00 22 22 22 11 22 22 22 11 22 22 11 00 11 11 00 22 22 22 12 00 11 11 11 12 12 12 11 00 22 12 12 11 12 00 12 22 22 11 22 22 00 22 00 00 00 22 12 11 22 00 12 22 22 22 12 11 22 12 11 11 12 11 22 11 22 12 22 00 11 12 11 11 22 11 12 22 12 00 11 11 00 11 11 12 12 12 11 12 11 22 12 22 00 12 22 12 12 11 11 11 12 22 00 22 12 12 12 00 12 22 12 22 11 22 22 22 11 11 22 22 11 11 22 11 22 11 11 22 22 00 11 11 00 22 22 22 00 22 22 11 11 11 11 11 22 11 22 11 11 11 22 11 11 22 22 11 11 11 11 11 00 22 00 22 11 11 22 22 22 00 00 22 11 11 00 12 11 12 12 22 12 11 12 11 22 11 22 12 22 22 12 22 12 12 12 22 00 22 11 11 22 11 22 12 00 11 22 22 11 22 11 11 22 11 22 00 22 22 11 22 11 22 22 12 12 22 12 11 11 11 00 12 00 11 22 00 22 22 12 12 11 11 22 12 22 11 22 11 22 22 22 12 12 22 00 00 11 22 11 22 22 22 12 12 22 11 22 00 11 11 22 22 00 22 22 22 22 12 00 22 12 11 11 22 11 00 11 11 22 22 11 11 22 11 22 22 11 22 22 22 11 22 22 11 22 11 11 22 22 11 22 22 22 22 22 22 22 22 22 11 22 22 22 11 22 11 11 22 22 11 22 22 00 22 22 22 22 11 22 11 22 11 11 11 00 11 22 22 11 22 12 22 22 11 22 12 22 11 22 22 22 22 22 11 22 22 12 11 22 22 22 11 22 22 11 22 11 22 11 22 11 22 11 22 22 11 11 22 12 12 12 22 22 11 11 11 11 22 11 22 22 11 11 11 11 11 22 12 11 22 11 12 22 11 12 12 11 11 11 12 12 11 22 12 12 00 12 12 12 22 11 11 12 11 12 11 22 11 11 22 11 22 22 22 00 11 22 22 22 22 11 11 22 11 22 11 11 11 22 11 22 00 00 22 11 12 11 00 12 22 22 11 12 22 11 00 22 22 22 12 22 11 22 22 11 22 00 11 22 22 11 22 12 22 11 22 12 11 22 11 22 11 12 11 11 12 11 00 22 00 11 11 00 22 00 22 11 11 22 11 22 22 00 11 12 11 22 11 11 11 22 22 22 12 00 12 11 11 12 22 12 12 22 12 11 12 12 11 22 12 11 12 22 00 12 12 11 12 22 22 11 22 22 22 11 11 22 22 11 12 22 22 00 22 11 12 12 11 11 12 11 00 22 11 22 12 22 12 12 12 12 22 22 11 22 22 11 11 22 12 12 12 11 22 11 22 22 22 11 22 11 22 22 22 22 22 11 22 00 22 22 11 22 00 22 11 11 11 22 22 22 11 22 22 11 11 22 22 00 22 11 11 00 12 22 12 22 00 12 22 11 12 12 12 11 22 11 00 11 11 11 22 00 00 22 11 11 22 22 12 11 22 22 22 22 11 11 22 11 22 12 22 11 12 11 22 11 11 12 22 22 11 00 11 11 22 12 12 11 22 22 22 22 11 22 11 22 22 22 22 11 11 12 11 22 11 11 22 22 22 00 22 11 11 11 22 00 22 11 11 00 22 22 00 12 11 22 12 11 22 11 22 00 22 11 22 22 11 22 22 11 22 22 11 11 22 22 22 22 00 12 22 12 11 22 11 11 00 11 22 11 11 22 11 11 22 11 11 22 22 22 22 00 12 11 11 22 11 12 22 22 22 11 11 11 12 12 12 12 22 11 11 11 11 22 22 22 12 00 00 11 00 22 11 22 11 00 11 12 11 12 22 11 11 22 12 22 00 11 22 11 22 22 11 22 22 11 11 22 11 11 11 22 22 00 11 22 11 11 22 11 22 22 22 12 22 11 22 22 11 11 11 11 11 11 11 11 22 12 11 11 00 22 22 12 22 22 22 22 22 11 11 11 11 22 22 22 22 22 22 11 22 11 22 00 22 11 22 12 00 11 22 22 22 22 11 22 00 00 00 22 22 11 11 11 22 11 00 00 22 11 22 00 11 11 22 11 00 11 11 11 22 11 11 00 11 11 11 11 22 11 11 22 22 22 00 22 11 00 11 11 11 12 12 11 11 22 00 11 22 22 22 11 11 22 22 11 22 22 22 22 22 11 22 11 22 22 11 22 22 22 22 22 22 11 00 22 22 11 22 11 11 11 22 22 22 11 11 12 12 12 00 11 11 00 11 00 00 11 11 00 00 11 00 22 22 11 22 11 11 22 11 11 11 11 11 00 11 22 22 11 00 00 22 22 11 22 11 00 00 12 22 22 12 22 12 11 11 11 22 11 11 00 11 11 00 22 11 22 22 22 11 11 00 22 22 12 12 12 12 12 11 11 12 11 00 00 22 12 11 11 22 11 11 11 12 11 11 12 22 11 22 22 11 22 00 12 11 22 22 00 22 12 22 11 11 12 22 12 22 11 12 11 22 11 22 12 11 22 12 11 11 22 12 12 12 12 12 11 22 00 00 22 00 22 11 11 11 22 22 11 22 22 12 11 00 11 22 11 22 22 11 22 22 22 11 22 22 11 00 22 22 22 11 11 11 22 11 22 11 22 11 12 22 11
31 11 12 12 12 11 12 11 22 11 12 11 11 11 22 12 12 11 11 11 11 12 12 12 11 11 11 22 12 12 12 12 12 22 22 22 11 11 12 22 12 12 11 12 11 12 11 11 11 22 11 11 22 22 11 22 12 22 11 12 12 22 11 11 12 22 11 12 11 11 11 11 22 12 12 22 22 11 22 22 00 11 11 22 11 11 11 11 11 12 22 22 22 11 11 11 12 11 11 22 11 12 22 11 11 11 22 11 11 22 11 22 22 12 11 11 12 22 22 00 22 22 11 12 11 22 11 12 12 12 22 11 11 12 11 11 22 11 11 22 11 11 12 11 11 12 12 22 22 22 22 12 12 12 12 22 12 11 11 22 11 22 11 12 12 22 11 22 12 11 11 22 22 12 22 22 22 12 22 11 11 12 11 12 22 12 12 11 22 22 12 22 22 11 22 22 22 12 12 11 00 12 00 22 22 12 11 22 22 00 22 22 11 22 11 11 12 11 11 22 11 11 22 22 22 12 00 12 11 12 11 22 12 22 11 12 11 22 22 11 11 22 11 22 11 22 11 22 11 11 22 00 22 00 22 11 22 12 11 22 22 12 22 12 00 00 00 22 12 22 12 00 22 11 12 00 00 12 11 22 22 00 22 11 22 11 11 00 22 00 22 12 00 12 00 12 12 11 12 00 12 22 12 22 22 00 12 12 00 22 11 12 22 00 00 11 11 00 22 11 22 00 11 00 11 00 11 00 11 11 00 00 00 22 22 22 11 22 22 22 22 11 22 22 11 22 11 11 00 22 11 11 22 00 11 00 11 22 00 11 22 11 11 11 11 22 11 11 22 22 00 00 22 00 11 22 11 22 11 12 11 00 00 12 12 12 11 22 12 00 22 22 00 12 22 00 22 11 00 00 12 00 12 22 00 00 00 12 12 12 22 11 22 22 00 11 12 12 12 12 11 12 22 22 22 11 22 00 11 12 12 22 00 12 00 00 00 12 12 00 00 00 00 12 11 00 00 00 11 11 12 22 22 11 22 12 00 00 00 11 00 22 00 12 22 22 00 12 00 12 22 22 12 11 22 00 00 11 00 12 12 22 22 11 00 22 12 00 12 12 22 22 12 00 00 00 22 00 22 00 00 22 22 11 11 11 22 22 00 12 00 22 22 22 12 11 00 12 00 00 11 22 00 12 22 22 00 11 00 11 22 00 12 00 00 11 00 12 00 12 22 22 22 12 00 22 00 22 00 22 12 00 12 00 00 11 00 12 11 12 12 00 00 22 11 22 12 12 11 12 00 12 11 12 22 12 12 11 00 00 22 12 12 11 22 11 22 22 12 22 22 00 00 22 22 11 11 12 12 22 12 11 12 22 12 11 12 00 00 22 12 12 00 00 00 22 12 11 22 11 12 12 11 22 00 22 12 11 00 22 00 00 12 12 12 11 12 11 22 22 11 11 22 12 12 11 11 22 12 22 12 12 11 12 11 12 12 11 22 22 11 11 12 11 12 12 11 00 22 12 12 12 11 22 12 22 12 12 11 11 22 12 12 12 11 12 22 22 12 12 12 22 22 22 11 22 12 11 12 11 00 22 12 11 22 11 22 11 12 12 22 12 12 22 12 11 12 12 11 11 22 11 11 22 22 22 11 11 11 22 11 12 22 22 22 11 00 11 22 11 22 22 12 12 22 11 22 11 22 11 22 11 12 12 11 11 12 22 11 11 11 12 12 12 12 11 12 22 11 22 12 12 11 22 12 12 22 12 11 11 22 11 22 11 11 11 11 11 11 11 22 22 11 11 12 11 12 12 11 11 22 22 11 11 12 11 22 22 12 12 12 11 12 12 11 11 22 12 11 12 11 11 11 12 22 12 11 12 22 22 12 11 12 11 12 12 22 11 12 12 12 12 11 12 12 12 11 11 11 12 22 12 22 11 12 22 11 11 22 22 22 22 22 12 22 22 22 11 22 22 00 11 22 12 11 22 12 22 22 22 11 11 12 22 12 11 11 22 22 11 11 22 11 11 11 12 12 11 22 12 12 11 12 22 12 22 12 12 11 22 11 12 11 22 00 11 12 22 12 12 11 11 11 12 12 00 22 22 22 12 22 22 22 12 11 11 12 11 11 22 12 11 11 22 11 11 22 00 11 11 11 22 12 12 22 11 12 12 22 22 11 12 12 22 22 12 12 11 12 12 22 11 22 22 11 12 00 12 11 12 12 12 11 11 11 12 11 22 11 12 12 22 11 12 12 22 22 12 12 12 22 22 12 12 12 12 22 00 11 11 11 11 12 11 12 22 11 11 11 12 12 22 12 12 22 12 22 11 11 12 11 11 22 11 22 00 12 11 12 11 11 11 11 11 11 11 12 22 11 00 22 12 00 12 22 12 12 12 22 22 12 11 12 11 22 11 11 12 12 12 22 12 12 11 11 11 11 22 12 22 12 22 22 22 12 11 12 11 00 22 11 11 11 22 12 11 22 22 12 22 11 12 12 22 12 22 12 12 22 22 11 22 12 11 12 22 11 11 11 11 11 11 12 22 12 22 12 11 11 22 11 11 12 22 11 12 11 12 12 22 12 12 12 12 00 22 11 22 22 12 22 12 12 22 11 22 11 22 12 11 11 12 12 00 00 22 11 22 22 11 12 12 11 11 11 12 12 12 12 22 22 12 11 22 00 11 11 22 12 12 12 12 12 12 22 11 12 22 11 22 12 22 11 22 12 12 12 12 12 22 22 12 12 12 12 12 12 12 12 12 22 12 12 22 22 22 22 11 11 12 22 22 11 22 11 12 22 00 11 22 22 22 12 22 22 22 22 12 12 11 22 12 12 12 11 22 22 11 22 11 11 12 12 12 22 22 12 22 12 22 22 22 12 22 12 11 11 22 12 11 11 00 12 12 12 22 22 22 22 11 22 11 12 11 12 22 22 00 11 12 22 22 11 12 22 22 11 11 22 00 00 22 12 12 22 12 11 22 12 22 12 22 11 22 11 22 22 12 22 22 22 22 22 11 22 22 12 11 11 11 22 12 11 11 12 11 12 12 22 22 12 12 22 22 12 22 11 11 22 12 11 22 22 12 22 22 12 12 12 11 12 11 22 22 12 11 22 12 12 11 00 11 22 11 12 11 22 12 12 22 12 12 12 22 12 11 22 12 22 11 12 11 12 11 22 12 22 11 12 00 12 12 12 12 11 00 11 22 11 12 00 11 11 11 11 11 22 11 22 12 22 12 12 22 11 11 12 12 22 11 12 22 12 12 12 22 22 11 22 11 12 22 11 22 12 11 11 11 12 11 22 12 11 22 22 11 11 22 11 12 11 22 11 11 11 22 11 12 12 12 22 22 22 12 12 11 22 11 00 12 12 12 22 11 12 11 11 22 22 12 11 22 12 11 11 12 22 12 12 12 11 22 00 00 00 22 11 22 12 22 12 22 11 11 12 11 12 22 12 22 22 12 11 22 12 12 22 11 12 12 11 12 12 22 22 00 11 11 12 12 11 12 11 11 12 11 11 12 22 12 11 11 22 11 12 12 11 12 11 00 12 11 12 12 22 11 00 11 12 11 12 11 12 12 12 22 22 22 11 11 11 22 00 11 12 22 12 12 12 12 22 12 11 22 22 11 22 12 00 12 12 11 12 22 12 22 11 11 22 12 22 12 12 12 22 12 12 11 22 22 11 12 00 11 22 22 12 11 12 12 22 12 12 22 12 00 00 12 11 22 11 11 11 22 22 22 12 12 12 12 12 11 00 00 00 00 12 12 12 22 11 12 12 12 12 22 11 12 11 22 11 11 22 22 22 11 00 22 11 22 22 12 22 11 11 12 11 11 12 22 12 12 22 12 12 12 11 11 11 12 12 12 11 11 00 11 22 12 12 11 12 00 12 22 22 12 22 12 22 22 00 22 11 22 12 11 12 22 22 11 11 12 22 22 12 12 12 12 12 11 22 11 12 12 12 12 11 11 22 11 22 22 22 12 11 11 22 11 22 12 00 11 12 22 12 11 22 22 11 22 11 11 12 11 12 11 11 11 12 11 22 11 12 11 12 12 11 11 11 00 22 12 11 22 22 11 22 22 22 00 11 12 12 12 12 12 11 11 11 22 11 11 11 11 11 11 11 11 12 00 12 11 22 11 11 22 22 12 11 12 12 12 11 11 12 12 11 12 22 11 12 22 12 22 11 22 11 22 11 12 00 12 12 11 11 11 11 12 22 22 12 22 00 22 11 12 11 12 11 22 11 11 22 12 11 11 22 11 22 11 12 00 11 12 22 12 11 11 12 00 11 22 11 11 22 00 11 22 12 12 11 12 00 22 12 11 22 00 12 22 12 12 12 22 11 22 22 11 11 11 22 11 11 22 11 22 22 11 12 11 11 11 22 12 11 22 11 11 22 22 22 12 22 11 11 22 22 11 22 11 12 11 22 12 12 12 22 12 12 22 00 11 12 22 12 12 11 11 11 12 12 22 12 22 22 12 12 22 12 22 12 22 11 12 22 22 22 22 12 12 11 22 22 12 12 11 12 11 11 12 12 12 22 11 22 11 22 11 11 12 22 12 11 22 22 22 22 12 11 22 22 12 11 22 22 11 12 11 22 22 11 22 11 12 11 22 22 12 11 12 12 12 11 22 22 00 22 11 12 12 11 12 11 12 12 12 11 11 22 11 22 22 11 11 22 22 12 11 12 12 12 11 12 00 00 22 22 12 11 11 22 11 22 12 22 11 11 12 22 00 22 12 12 12 12 22 11 00 11 12 00 11 12 11 00 22 11 12 11 00 22 11 22 11 12 22 11 12 22 22 22 11 11 11 12 11 11 12 11 12 12 12 12 12 22 11 12 11 12 00 11 22 11 11 11 11 11 00 22 12 12 00 11 11 12 12 12 22 22 12 12 11 22 11 22 22 11 12 12 11 22 11 11 12 00 11 11 22 11 22 22 22 11 12 12 22 22 12 12 12 11 12 22 11 12 12 11 22 12 22 11 22 22 12 12 12 11 22 11 22 22 11 11 11 12 22 11 12 12 12 00 11 12 11 11 11 12 22 22 22 12 11 11 00 12 11 12 11 00 22 22 11 11 12 22 12 11 22 00 11 22 12 12 12 22 00 22 22 11 22 12 12 11 22 12 12 11 22 22 12 12 11 11 11 12 22 22 12 12 12 11 11 11 22 11 22 11 22 11 22 12 12 11 22 12 22 12 11 11 22 12 12 12 11 12 12 12 22 11 11 22 11 11 11 22 22 22 12 00 11 11 11 22 22 12 12 12 11 22 11 12 22 22 12 22 12 12 12 11 11 12 11 12 22 11 22 12 11 12 11 11 22 11 22 11 00 11 11 22 12 22 12 12 11 11 12 22 22 12 22 22 12 22 12 11 11 12 12 11 11 12 22 12 22 12 12 22 12 22 11 22 12 12 12 22 12 12 12 12 22 11 12 12 12 12 22 11 22 22 22 22 11 11 12 12 11 12 22 22 22 12 22 11 11 11 11 22 12 11 11 11 12 22 11 11 12 11 22 22 12 11 11 22 22 22 22 22 11 12 11 22 12 11 11 11 00 11 11 00 11 11 12 11 11 12 12 11 00 12 11 12 11 22 11 11 11 11 22 12 11 22 11 22 22 11 11 22 22 12 12 11 12 22 12 12 22 11 12 22 12 00 11 22 22 00 11 12 22 11 12 11 11 22 22 11 11 12 11 22 11 12 12 22 12 12 12 12 12 12 11 11 12 22 12 11 12 22 11 12 11 12 11 12 12 00 22 22 22 12 12 22 22 22 12 11 11 22 11 12 11 11 22 12 11 11 12 22 00 22 12 12 22 22 12 11 12 12 22 12 22 11 12 12 12 11 12 12 22 11 11 00 12 11 11 12 12 22 22 11 22 12 11 11 22 11 11 12 12 22 00 22 22 11 12 22 12 22 22 11 11 22 22 12 12 11 12 12 11 11 12 11 22 22 11 12 22 22 12 11 12 12 00 11 12 12 12 12 22 11 11 11 11 12 22 22 11 11 12 11 11 12 12 12 22 12 11 12 11 12 12 11 22 00 22 11 12 11 11 11 22 12 12 22 11 22 11 12 22 00 12 22 22 11 11 11 12 22 12 11 22 11 12 12 12 22 22 11 22 12 11 11 11 11 12 00 11 11 11 11 12 11 11 11 22 22 11 12 22 12 11 11 11 11 12 11 12 11 12 11 11 11 12 11 12 22 11 22 11 11 11 12 22 22 11 11 22 11 22 22 22 11 12 11 22 22 12 12 12 22 11 11 22 12 11 12 12 11 12 22 12 22 11 22 22 12 12 22 11 12 22 11 12 22 11 22 22 22 11 11 11 22 11 11 11 22 11 12 12 12 12 22 12 22 11 11 11 12 22 11 22 11 22 11 11 22 11 12 11 22 12 11 22 11 11 00 22 12 12 12 11 12 11 12 12 22 12 22 12 11 12 00 12 12 12 22 11 12 11 11 12 22 12 11 22 12 22 22 11 11 11 22 22 11 11 12 12 22 12 12 22 12 11 11 12 22 11 22 11 11 22 22 11 22 22 12 11 11 11 12 00 12 11 22 11 11 12 22 12 11 12 22 12 11 12 12 22 12 11 11 12 11 11 11 22 12 22 12 11 12 11 22 11 00 22 11 11 11 11 11 22 12 11 12 22 11 12 22 22 12 12 22 12 11 22 22 12 22 12 12 00 12 11 11 22 11 22 22 00 11 22 12 11 11 12 12 00 22 12 22 22 11 12 12 12 22 11 22 11 22 00 22 11 11 11 11 11 00 11 12 12 12 11 22 11 11 12 12 11 11 22 12 11 11 11 11 12 22 12 12 12 22 22 22 12 12 11 11 22 12 11 11 11 12 11 12 11 12 12 11 12 12 22 11 12 22 11 22 11 12 11 11 11 12 11 11 12 11 22 12 22 12 11 12 22 12 11 12 11 22 12 11 22 11 12 12 22 11 11 11 11 11 11 12 22 22 22 12 11 11 11 22 12 11 22 22 11 11 22 12 11 00 11 11 12 11 11 22 22 22 11 00 12 11 12 22 11 22 22 22 11 12 12 11 12 12 12 12 11 12 11 12 12 12 22 22 22 12 11 11 12 22 11 11 11 22 22 22 11 12 22 12 22 11 22 12 12 22 11 22 22 11 00 12 12 11 11 12 12 11 12 11 11 12 22 12 22 12 11 12 12 22 12 11 11 11 11 22 22 12 22 11 22 12 22 22 11 11 12 12 12 12 12 11 12 11 00 11 11 11 22 11 00 11 11 12 11 22 12 12 11 11 11 22 11 12 12 12 12 22 22 11 12 12 22 11 11 11 22 11 12 12 11 11 12 11 22 11 12 12 22 12 12 12 12 00 11 22 11 12 11 12 11 11 11 22 12 22 22 12 22 12 12 11 22 22 22 11 11 11 11 11 22 22 12 22 12 11 12 22 11 12 22 12 12 11 12 22 22 22 11 22 22 11 12 12 00 11 12 11 22 11 22 12 11 22 22 11 11 12 12 11 11 11 12 12 11 11 11 12 11 22 11 22 22 11 12 11 11 11 11 12 12 12 12 12 11 12 11 11 11 11 12 22 22 12 12 11 12 12 11 12 12 12 22 12 11 12 11 11 12 22 11 22 12 22 12 12 11 11 12 12 22 11 22 12 11 11 12 11 12 12 22 12 00 12 11 22 11 22 12 12 12 12 11 11 22 12 12 11 12 12 11 12 12 12 11 11 12 11 22 22 12 22 22 11 11 12 11 12 12 22 22 11 12 11 22 22 22 12 11 12 11 11 11 00 22 11 11 12 11 12 12 12 11 22 11 12 22 22 11 22 12 12 22 22 11 11 12 12 11 12 12 22 11 22 12 12 12 12 12 12 22 12 12 11 22 12 12 11 12 12 11 11 11 12 11 12 00 11 22 12 12 12 12 11 11 22 12 12 11 12 12 11 22 11 22 11 22 11 12 12 11 11 11 22 11 11 11 22 11 11 12 12 11 11 11 22 22 11 11 11 12 22 22 22 11 22 11 11 11 11 11 22 00 22 11 22 12 12 12 11 22 12 12 12 12 11 22 22 11 11 22 12 11 11 12 11 12 22 12 12 11 22 12 11 22 22 22 12 12 00 22 00 12 11 12 11 12 12 12 22 12 11 22 11 22 11 22 11 12 12 12 00 12 12 22 12 22 12 22 11 12 22 12 12 11 12 22 12 11 12 12 12 12 11 12 12 12 12 22 12 11 11 22 22 22 11 12 22 22 12 22 22 11 11 11 11 11 11 12 22 22 22 22 11 12 11 11 11 11 22 22 11 22 12 22 11 11 22 12 11 11 12 22 11 12 11 11 22 22 22 11 11 12 12 11 11 11 22 12 11 11 22 11 11 11 11 11 11 12 11 12 12 12 11 12 22 12 12 22 12 22 12 12 11 22 11 11 12 22 12 11 12 12 11 12 11 12 11 22 11 22 22 12 12 12 22 12 11 11 22 12 11 11 12 22 12 22 11 11 22 22 22 12 22 22 22 12 11 12 12 11 11 12 11 12 12 11 11 11 22 11 11 11 11 22 11 12 11 11 12 00 12 22 12 12 12 11 22 22 11 22 12 12 22 22 11 12 11 11 12 11 22 12 12 11 22 12 22 11 22 11 22 12 11 11 12 12 22 22 12 12 12 22 11 12 11 22 11 12 12 11 22 22 12 22 22 11 00 11 22 11 11 22 22 11 12 22 22 12 11 22 22 00 22 12 22 11 12 11 11 00 12 12 22 11 12 12 11 22 12 12 11 22 11 11 22 22 12 12 00 11 11 11 22 12 00 12 11 12 22 11 11 12 22 12 11 12 12 12 11 00 11 11 22 12 11 12 11 12 22 11 11 22 12 11 12 22 00 12 22 22 12 22 11 11 12 22 12 12 12 12 11 12 12 11 12 12 00 12 12 22 11 12 12 11 22 12 11 11 00 22 12 12 22 12 22 11 22 11 00 12 12 12 22 12 12 11 22 00 22 11 11 11 12 12 12 12 12 11 22 22 12 11 22 22 22 22 11 00 22 12 11 12 22 11 22 11 11 22 11 11 22 11 11 22 12 12 11 22 12 12 00 11 11 12 12 12 12 12 22 22 12 11 12 22 22 12 22 12 11 12 12 11 12 12 22 12 11 22 12 12 22 00 22 12 22 11 22 11 12 22 11 12 11 12 11 12 22 22 11 11 11 11 12 11 22 12 12 11 22 00 11 11 11 11 12 11 12 11 22 12 11 12 12 12 11 22 11 22 12 12 12 12 12 22 22 12 11 12 00 12 12 12 22 12 11 22 22 22 11 22 12 12 11 22 11 12 12 11 22 12 11 11 12 12 12 11 12 11 22 12 22 22 22 11 22 12 22 00 22 12 12 22 11 00 11 22 22 12 12 11 22 22 11 22 12 11 11 22 22 12 22 22 11 11 11 11 22 22 22 22 11 22 12 22 11 11 12 11 11 11 12 12 11 12 22 22 11 12 22 11 22 22 22 12 11 22 12 12 11 00 22 12 12 11 22 11 22 22 11 22 11 12 22 00 12 22 11 12 11 11 12 11 11 22 12 12 11 22 11 11 12 12 12 22 11 11 12 11 12 12 11 22 22 12 11 12 22 11 22 12 12 22 12 12 11 12 11 12 12 22 00 11 11 11 22 11 11 22 22 11 11 12 12 12 22 11 22 22 11 12 11 11 12 12 22 12 12 12 11 11 00 11 12 11 11 12 00 11 11 22 22 11 12 22 11 11 12 11 12 22 11 22 00 11 12 11 12 11 22 11 00 12 12 22 12 22 22 22 11 22 12 11 11 22 22 22 11 22 22 22 11 22 12 11 22 22 12 22 12 12 12 12 12 11 11 12 11 12 12 22 22 12 11 12 12 11 11 22 11 11 11 22 12 12 22 00 11 22 12 12 12 12 11 11 22 11 22 11 22 11 12 12 12 12 11 11 12 11 11 11 22 12 11 22 22 22 11 22 22 00 22 00 12 22 12 12 12 22 12 12 22 22 12 12 22 11 12 12 12 11 11 12 11 12 11 11 12 12 11 11 22 22 22 22 11 22 11 12 12 22 22 11 22 12 11 12 11 11 22 11 22 22 12 22 12 11 22 11 11 12 12 00 22 22 11 11 12 11 11 12 12 12 22 12 12 12 12 22 12 22 22 12 11 22 11 22 22 22 22 22 00 11 00 00 12 12 22 22 12 11 22 22 11 22 22 11 12 11 12 12 12 22 12 12 22 11 22 12 11 11 12 11 11 11 11 12 22 22 11 12 11 12 00 22 11 22 12 11 11 22 12 22 12 12 12 11 22 22 22 22 22 12 11 11 12 22 22 22 11 11 22 22 11 11 22 00 22 11 12 11 22 11 11 12 12 22 22 11 11 22 12 11 22 11 22 22 22 11 22 12 12 11 11 11 11 11 12 11 11 11 11 12 11 11 11 22 12 12 12 22 22 22 12 11 11 22 12 22 12 22 12 12 11 11 22 11 22 12 12 22 00 11 22 22 12 22 11 12 11 22 00 11 12 22 12 11 11 12 22 11 12 22 12 12 00 11 11 12 12 12 22 12 12 00 11 12 22 00 22 11 12 11 22 11 11 22 12 22 00 11 12 12 12 12 22 00 11 22 12 12 22 00 11 11 11 11 22 12 22 11 11 12 22 12 11 12 12 22 11 12 12 22 11 00 11 22 22 11 12 22 12 12 11 22 22 11 12 22 11 11 12 11 11 22 11 12 11 11 11 12 22 12 12 11 12 12 12 22 22 22 12 22 12 22 22 12 11 22 11 12 12 22 12 12 22 22 12 11 11 22 22 11 22 11 22 22 11 22 22 12 12 11 12 12 22 22 12 12 12 11 00 22 12 11 12 11 12 11 11 22 12 22 11 11 11 11 11 22 11 22 12 12 12 12 12 22 11 12 11 22 22 11 22 22 22 11 11 22 12 11 00 11 11 11 22 11 12 12 12 12 22 12 12 12 12 12 12 11 11 11 12 22 12 22 22 11 22 22 11 11 22 00 22 22 11 12 22 11 22 11 22 12 12 12 00 11 12 22 11 12 11 00 22 22 11 11 22 11 12 12 12 12 22 12 12 22 12 12 12 22 22 11 12 11 22 22 22 11 11 11 22 11 11 22 12 12 11 11 22 11 22 11 11 22 11 12 22 22 11 00 22 12 22 11 12 12 00 11 12 12 22 22 11 11 22 12 12 11 12 12 11 11 11 12 12 22 22 22 22 11 22 22 12 12 22 11 11 12 12 12 12 11 12 22 22 22 11 12 22 12 12 11 12 11 12 11 22 22 11 11 22 12 22 22 11 11 22 12 12 12 11 00 11 22 12 22 12 22 12 12 22 22 12 11 22 12 22 12 12 11 22 12 12 12 22 12 00 12 11 11 22 22 22 22 11 11 12 12 12 11 22 11 12 22 12 22 11 12 22 12 12 12 12 11 11 22 22 22 11 12 11 12 11 11 11 11 11 12 11 12 22 00 11 22 22 11 22 12 11 11 11 11 11 22 11 22 22 11 11 11 11 11 22 22 22 22 11 11 11 22 12 12 22 12 11 12 12 11 11 12 12 11 11 12 11 11 22 22 12 11 22 22 22 22 11 12 12 11 11 11 11 12 12 11 11 22 22 12 22 11 22 22 11 12 22 11 12 12 11 12 11 22 12 12 11 11 11 11 00 11 22 12 22 11 12 22 11 12 11 12 22 11 22 11 11 11 22 22 11 22 11 22 11 11 11 11 22 11 12 11 12 22 11 11 22 22 12 12 22 12 12 12 11 22 11 12 00 22 00 22 22 11 11 22 11 12 12 11 11 11 22 11 12 22 11 11 11 22 11 22 12 12 22 12 12 11 22 11 00 12 00 22 11 22 12 12 12 12 12 12 11 00 11 22 22 11 12 11 22 22 22 11 22 22 12 12 11 12 12 11 12 22 00 12 12 22 12 12 22 22 12 22 22 11 11 00 22 22 11 22 12 22 11 22 11 12 11 12 22 00 00 12 00 22 22 00 12 22 12 22 00 11 12 22 22 11 12 12 22 11 11 22 12 00 12 22 12 11 22 22 12 12 22 12 00 22 11 11 12 12 12 22 22 11 22 11 22 11 22 22 11 12 12 11 12 12 22 12 22 22 00 22 22 12 00 00 11 22 12 12 12 11 00 00 11 12 22 11 12 00 22 22 12 11 11 00 22 11 22 12 11 11 22 11 00 12 11 12 12 00 11 12 00 12 11 12 12 12 12 12 12 11 11 22 12 22 12 12 11 12 12 22 11 12 22 22 00 22 12 12 00 22 12 00 22 00 11 12 11 22 11 22 12 12 12 11 22 22 12 22 11 12 22 11 12 00 12 11 22 11 22 22 00 12 22 22 00 11 00 22 11 11 12 22 00 22 12 22 11 11 11 11 12 00 11 22 11 22 11 00 12 11 12 22 12 11 00 12 12 11 12 12 11 12 00 22 22 12 11 12 00 11 22 22 11 22 22 12 22 12 22 22 12 22 22 22 00 22 11 11 12 22 22 12 11 22 11 22 11 12 11 11 12 12 11 11 12 11 00 00 22 12 12 22 12 22 12 12 22 11 00 12 11 12 11 22 12 11 22 12 11 12 00 12 11 00 11 00 12 22 11 22 11 12 11 12 22 00 11 11 22 11 00 22 22 22 22 22 22 12 12 22 12 00 11 12 11 11 12 22 11 00 11 22 11 00 11 22 00 00 12 12 11 22 11 22 12 22 11 11 12 12 22 11 22 00 11 22 22 11 22 11 11 11 12 11 22 11 22 00 11 22 11 22 11 11 11 12 22 12 12 22 11 22 22 22 11 22 22 12 22 11 11 12 11 22 12 11 12 22 11 12 12 12 22 22 12 11 12 22 11 22 22 22 22 12 22 11 12 11 12 22 11 12 22 12 12 11 12 22 12 11 12 12 12 11 22 12 12 12 22 12 22 11 22 11 22 22 22 22 11 12 12 12 11 11 11 11 11 12 22 12 22 12 12 12 22 00 12 22 11 12 22 11 11 11 11 11 12 11 12 22 12 22 22 22 12 22 22 12 22 11 11 12 22 12 22 22 11 12 12 11 22 12 22 11 22 22 12 22 12 11 11 12 11 11 11 12 11 22 11 12 22 22 11 12 11 12 11 12 11 11 22 11 11 12 12 11 11 22 12 12 11 12 22 22 22 12 12 12 22 12 11 22 12 00 12 12 22 12 22 11 12 12 12 22 12 12 22 11 11 11 12 22 22 11 11 12 11 22 11 11 11 11 11 22 22 11 11 11 11 12 22 22 11 22 11 11 00 11 22 12 11 22 11 11 11 12 11 12 22 11 11 11 12 11 22 12 22 22 12 22 22 12 12 22 00 12 22 11 11 12 12 12 11 22 11 11 22 22 22 22 12 22 22 12 11 11 11 22 11 11 12 11 00 22 12 12 22 11 22 22 12 11 22 11 12 11 22 11 11 12 11 11 22 22 11 12 12 11 12 11 22 22 12 12 22 22 11 22 22 12 22 22 11 12 22 12 12 12 12 00 11 12 00 22 00 12 12 22 12 22 11 11 11 12 22 11 11 12 12 12 12 12 22 22 22 11 12 12 12 12 12 11 12 11 22 11 11 12 11 12 11 12 22 22 11 22 22 12 12 12 22 12 11 12 22 11 11 22 22 00 12 22 12 12 22 12 12 12 22 22 12 22 11 00 22 12 22 11 22 11 11 11 22 22 22 11 22 22 22 00 22 22 22 22 11 11 11 11 22 12 22 12 11 12 12 12 11 22 11 11 22 12 12 12 11 11 11 11 22 22 12 00 11 12 00 22 00 11 11 12 22 22 11 12 22 22 11 11 00 00 11 11 22 11 11 22 12 00 11 12 11 11 12 00 12 11 11 22 00 12 22 12 22 00 11 12 12 12 12 12 12 12 12 11 11 22 11 11 22 11 12 11 12 11 12 11 12 11 11 12 12 12 12 12 12 11 12 12 12 00 11 22 12 12 12 12 11 11 12 22 11 12 11 22 22 22 12 12 22 22 12 12 12 22 22 12 12 22 12 22 00 11 11 12 11 22 22 12 12 11 11 11 12 11 22 22 12 12 12 12 11 11 22 22 12 22 12 22 11 11 22 11 12 22 22 22 22 11 22 12 12 11 11 22 11 22 12 11 11 12 12 11 12 12 12 11 22 11 22 11 12 11 11 11 12 11 11 22 12 00 11 11 22 11 11 11 00 22 12 00 11 22 11 22 11 12 22 11 11 22 12 11 12 12 11 12 12 22 11 22 22 22 11 11 12 11 22 22 11 22 12 00 12 11 22 11 11 22 22 00 12 22 11 12 11 22 22 12 11 12 22 12 22 22 12 11 22 11 11 22 12 22 11 12 11 12 22 22 12 12 12 11 12 11 22 22 12 11 12 11 22 12 22 22 22 22 22 22 11 12 12 12 12 22 12 12 22 12 22 22 12 12 11 12 12 22 22 11 12 22 11 11 11 12 22 11 12 11 12 12 11 11 12 22 12 12 22 11 22 12 12 11 22 12 11 22 11 22 11 12 22 11 12 11 11 11 22 22 12 22 11 11 12 11 11 22 22 11 11 11 12 12 12 12 12 12 12 11 11 12 12 11 11 22 12 11 22 11 22 11 22 22 12 22 12 12 12 22 22 22 11 11 11 11 22 11 12 22 12 22 22 22 12 11 22 22 11 22 11 22 12 12 12 12 11 11 11 12 22 11 12 12 12 11 12 11 11 12 11 12 22 12 12 11 12 22 12 12 12 22 11 22 12 22 12 11 11 11 22 12 12 12 11 11 22 12 11 12 12 11 22 11 11 11 12 22 22 11 22 12 11 12 11 11 11 11 11 22 12 22 11 12 11 11 00 11 11 12 12 11 11 11 11 22 22 22 11 11 22 12 11 22 22 22 22 22 00 11 11 11 11 11 12 11 11 11 22 22 22 22 12 12 22 22 22 12 12 22 12 12 22 12 12 22 22 22 22 11 22 11 12 11 22 11 22 11 11 11 12 22 11 12 12 11 12 12 22 12 11 22 12 12 22 12 12 12 12 22 11 12 11 12 11 12 22 22 22 22 11 12 11 12 11 22 22 12 22 12 22 12 22 11 22 11 12 22 22 22 22 11 11 11 11 22 12 22 12 12 12 22 00 00 11 22 12 22 22 12 12 22 12 00 12 22 12 11 22 11 12 11 22 12 12 22 12 11 12 11 11 12 22 12 11 11 11 12 22 22 12 22 12 11 11 12 22 12 11 11 22 11 22 00 11 11 12 12 12 22 22 22 22 12 11 11 12 12 11 12 22 12 11 22 11 11 12 22 22 22 22 12 12 22 11 11 22 22 22 22 12 22 12 12 11 12 12 12 12 22 11 11 11 12 11 11 22 12 12 22 11 22 22 12 22 22 11 11 12 12 22 12 22 12 11 22 11 12 11 22 12 22 12 22 11 11 11 11 11 11 11 22 12 22 11 22 11 12 11 22 11 22 12 22 22 22 12 11 11 12 11 11 12 12 11 11 22 11 11 11 22 11 22 12 22 11 12 12 22 11 11 22 11 11 11 11 22 12 12 00 12 12 12 12 12 12 11 12 11 00 11 22 22 11 11 22 12 22 11 11 22 12 22 22 12 22 12 11 22 11 22 22 12 12 00 11 22 22 12 12 11 11 00 12 12 11 12 11 22 22 22 11 11 11 11 12 11 11 12 12 12 11 12 11 22 11 11 11 22 12 11 12 12 12 22 22 22 12 11 12 11 12 12 12 22 12 22 00 11 12 12 12 11 22 12 11 12 22 22 12 22 22 11 11 22 11 11 11 11 22 12 22 12 12 22 11 12 22 12 12 12 11 11 12 12 12 11 11 12 12 12 12 11 22 22 00 12 11 12 22 22 22 12 12 12 11 11 12 00 11 11 22 12 00 11 22 22 12 11 00 22 11 11 11 11 12 12 12 12 11 22 22 12 11 11 12 22 11 11 22 12 22 12 11 11 11 12 12 12 11 11 12 12 11 12 22 11 11 11 11 12 11 11 22 11 22 22 11 11 22 22 22 22 12 11 11 22 22 22 22 22 22 22 22 11 12 00 11 11 12 22 12 11 22 12 22 00 11 12 12 12 22 11 11 11 11 11 11 22 11 12 11 11 12 11 22 12 12 11 12 11 22 12 11 22 12 12 00 12 22 12 22 22 11 12 12 11 11 12 00 11 12 22 11 12 11 12 11 00 22 12 22 22 11 12 11 22 11 12 22 22 11 12 12 11 11 11 11 22 12 12 11 11 11 11 12 12 22 12 11 12 22 12 12 12 11 12 11 12 11 11 11 12 11 22 12 12 12 11 22 22 11 12 22 11 22 22 11 11 11 12 11 12 12 11 22 22 22 12 12 11 22 12 11 22 11 22 22 22 12 22 12 22 22 12 22 22 22 12 11 11 22 12 22 22 22 22 12 12 11 12 11 12 22 22 22 11 11 11 12 11 22 22 11 22 11 12 12 11 22 22 00 22 12 22 22 11 22 22 12 11 22 12 12 00 22 22 11 22 11 12 11 11 11 11 11 12 12 22 11 12 11 11 12 22 12 22 22 12 22 11 12 12 12 22 11 22 22 22 12 12 12 11 22 12 11 22 11 11 12 12 11 11 12 00 12 22 22 11 22 11 11 22 12 11 12 12 11 12 12 22 12 22 12 00 11 22 12 12 22 22 12 12 11 22 11 22 22 12 11 22 11 12 22 22 12 12 22 12 12 22 11 22 22 12 11 12 11 12 11 11 12 22 22 12 12 11 12 11 22 11 11 22 12 12 22 11 12 12 12 11 11 11 22 12 12 22 11 22 11 22 12 12 22 22 11 11 22 12 22 11 11 12 22 22 11 22 00 22 11 12 22 22 11 12 11 22 11 22 11 12 12 12 22 12 22 22 12 11 11 12 11 12 22 22 12 22 22 22 11 11 22 22 12 11 22 22 22 12 11 11 11 12 11 22 22 12 12 11 22 22 22 22 22 12 12 12 11 11 11 12 22 12 12 11 12 11 12 12 12 22 12 12 22 11 22 12 22 00 12 22 11 22 12 12 22 22 11 22 11 11 12 12 12 12 22 11 11 11 22 11 11 11 22 00 00 11 00 11 11 12 11 12 12 12 11 11 22 22 22 11 12 12 12 12 22 11 22 12 00 12 12 22 11 12 11 11 12 22 00 12 22 22 12 12 12 11 12 11 11 12 22 22 22 22 12 12 12 12 22 12 12 22 22 11 12 11 12 11 22 22 11 22 12 00 12 12 12 11 11 12 12 11 11 22 11 22 22 11 12 11 12 22 11 12 11 12 12 22 22 22 22 22 22 22 12 11 22 12 22 12 22 22 22 22 22 11 22 11 22 22 11 11 22 11 22 12 11 12 11 11 12 11 11 00 11 11 22 12 11 22 11 11 12 12 12 11 11 22 22 00 11 11 22 11 22 12 12 00 22 22 12 11 12 12 12 12 12 11 12 11 22 22 12 22 11 22 11 12 11 12 00 11 11 12 22 11 11 22 11 11 11 22 22 22 11 12 11 11 11 12 11 22 11 11 12 22 22 11 11 12 22 22 22 22 22 22 11 22 22 22 11 11 22 12 11 22 11 11 22 12 11 12 11 22 22 22 11 11 12 11 22 22 12 12 11 22 11 22 11 22 12 22 11 12 22 12 00 12 12 12 12 00 22 22 11 11 22 11 22 12 22 22 22 11 11 22 22 11 22 22 22 22 12 11 22 11 12 11 12 12 11 12 22 22 22 12 11 12 12 22 11 12 22 12 22 12 11 11 12 22 22 12 22 12 11 22 11 22 12 12 00 12 12 11 00 11 11 22 11 00 11 12 11 12 00 00 12 12 00 00 11 11 12 12 11 11 12 22 22 22 00 12 12 22 22 12 11 22 11 00 11 12 22 12 12 22 00 22 00 11 22 11 00 11 22 12 11 00 00 12 00 22 12 12 12 11 11 00 00 11 11 11 22 11 12 22 22 12 11 12 11 11 11 12 22 11 00 22 11 00 12 00 12 12 12 12 22 11 12 12 12 11 11 12 12 22 12 22 22 22 11 12 11 11 00 11 22 12 22 12 11 22 12 11 12 12 11 12 22 22 22 00 22 00 11 11 12 11 22 12 00 22 00 12 22 22 12 12 22 00 11 12 22 11 12 11 22 22 12 22 12 22 11 12 11 22 22 00 22 22 00 12 11 11 11 22 12 11 12 00 00 11 11 12 11 12 11 22 12 22 12 22 11 22 22 11 11 12 00 12 12 00 11 11 22 12 22 12 00 12 00 22 00 00 12 12 22 12 11 12 11 22 00 12 22 11 12 11 22 11 11 11 00 12 11 22 11 22 11 00 11 12 11 11 22 22 11 22 22 12 11 00 22 22 11 22 22 11 22 22 11 11 22 22 22 22 11 11 22 22 12 12 00 11 11 11 12 11 12 12 12 00 11 11 22 11 00 11 00 11 22 11 22 22 11 11 11 22 22 11 22 00 22 11 11 22 22 11 22 11 12 00 22 22 11 11 12 11 12 12 12 00 22 11 11 11 11 22 12 00 00 11 11 12 12 12 22 22 12 12 22 11 11 22 22 11 12 22 22 22 00 22 11 12 22 12 22 22 00 12 22 12 22 11 12 22 00 11 22 11 12 11 00 22 12 12 22 00 00 00 12 22 22 12 22 00 22 22 11 00 11 12 11 22 11 12 12 12 11 11 12 00 00 11 12 12 12 12 22 11 12 11 11 22 00 22 12 12 12 11 12 00 22 12 00 00 22 22 11 00 00 22 12 11 22 11 00 11 12 22 12 00 00 00 11 12 11 22 22 12 22 22 22 12 11 22 22 22 22 00 22 12 22 12 12 11 22 22 12 12 11 00 12 22 11 12 22 11 11 12 12 22 22 00 11 11 00 00 11 22 11 11 11 22 11 12 12 22 00 11 12 22 22 11 22 12 00 11 12 22 00 12 00 22 12 22 11 12 00 22 00 22 22 12 11 22 00 12 00 11 11 11 12 11 11 11 12 22 00 11 12 22 12 22 12 12 11 12 12 11 12 11 00 11 22 22 22 22 00 22 11 11 12 00 22 22 22 11 11 12 12 11 11 22 22 11 12 22 22 11 12 12 11 12 00 22 00 00 00 11 22 22 12 00 22 00 12 11 11 11 11 00 11 00 22 12 22 11 12 22 22 00 22 22 11 12 12 11 22 22 12 00 12 22 22 00 22 12 12 11 12 12 12 11 22 11 00 12 11 11 11 11 22 22 11 11 00 12 00 11 11 11 22 00 11 22 22 22 12 00 11 00 22 12 11 00 11 12 00 12 12 11 22 12 22 12 11 12 11 11 00 00 12 11 12 22 12 22 11 00 11 00 22 22 22 00 11 22 22 22 11 11 22 11 00 22 00 11 12 22 12 00 22 22 11 12 22 12 11 00 11 22 00 22 11 12 22 22 00 22 22 22 12 00 00 12 12 22 22 11 11 22 11 11 22 11 00 22 00 22 22 12 22 22 22 11 22 12 00 22 12 00 11 11 00 11 11 12 11 22 22 11 12 22 12 12 12 00 11 00 22 12 11 12 11 22 22 12 22 11 22 11 12 22 12 12 12 12 00 12 11 22 00 12 22 00 11 12 12 22 22 11 00 22 11 11 22 11 11 11 22 22 22 11 22 22 11 00 11 11 22 22 11 22 22 11 22 11 22 11 11 11 11 11 00 11 22 22 22 11 11 11 11 12 00 22 00 22 11 11 12 22 12 12 12 11 12 11 12 11 12 12 22 12 22 12 00 12 12 12 12 11 22 22 11 11 00 11 11 11 12 22 22 12 12 22 22 22 11 22 12 22 11 00 22 22 22 11 11 12 12 12 11 12 12 12 11 22 22 11 22 12 22 22 22 22 22 00 12 22 11 22 00 11 22 22 12 11 12 22 22 11 22 22 12 12 22 12 11 12 11 22 11 22 22 12 11 11 11 11 22 12 12 22 11 22 11 22 00 12 12 22 00 12 11 22 22 11 22 11 22 22 12 11 11 12 11 00 22 11 22 11 12 11 22 12 11 12 11 12 11 11 22 22 22 12 11 22 11 11 12 22 22 22 00 12 22 11 12 22 22 12 22 11 11 22 11 12 22 12 12 22 12 22 11 22 11 11 11 11 12 22 22 12 12 11 22 11 22 11 12 22 00 22 22 22 12 22 22 12 12 12 12 11 00 11 11 00 22 22 12 12 00 11 12 12 12 22 22 11 00 12 12 11 12 12 00 11 22 12 11 22 22 00 22 12 00 00 22 22 11 22 11 22 22 22 22 12 11 12 11 11 11 11 11 12 11 22 11 22 22 12 22 11 22 22 11 22 12 22 00 11 11 00 12 11 12 11 11 11 22 11 22 11 11 00 12 22 11 00 11 12 22 11 22 00 22 22 11 22 00 12 12 22 22 11 22 22 22 11 11 22 22 22 12 11 12 11 12 12 12 12 00 22 12 00 22 12 12 00 22 22 11 11 11 11 11 11 11 12 12 11 00 22 11 12 22 22 11 12 11 11 11 00 22 00 12 12 11 22 22 22 00 00 00 11 22 00 12 11 12 12 22 22 11 12 12 12 11 12 22 22 22 12 22 12 12 22 22 00 22 12 12 22 11 22 11 00 11 22 22 12 22 12 11 12 11 22 12 11 22 11 12 11 12 12 12 22 22 12 12 11 11 00 12 00 11 22 00 11 11 11 12 11 11 22 22 22 11 22 12 22 22 22 12 22 12 22 00 12 22 11 12 22 22 22 22 12 11 22 00 11 11 22 22 12 22 12 22 22 12 00 12 12 11 22 12 11 00 12 11 12 22 12 12 22 11 22 22 11 22 12 12 11 12 12 12 22 11 11 12 12 00 22 22 22 22 12 12 22 22 22 11 22 12 22 11 22 11 11 22 12 11 22 22 12 22 22 22 22 11 11 12 22 11 12 12 22 12 12 12 12 22 12 22 22 11 22 12 22 11 22 22 22 22 22 11 22 22 12 11 12 22 22 11 22 22 11 22 11 22 11 22 11 22 11 22 12 12 22 22 12 11 12 22 12 11 12 11 12 22 11 12 22 11 11 12 12 12 22 12 11 22 12 22 22 11 12 11 11 11 12 12 11 11 12 12 22 00 12 12 22 22 12 12 22 12 11 00 22 11 11 12 11 22 22 12 00 11 22 22 12 22 12 12 22 11 00 12 11 11 11 12 22 00 00 22 22 22 00 00 11 22 12 11 12 22 11 00 22 22 12 22 22 11 22 22 11 22 00 11 22 22 11 22 11 22 11 22 22 11 22 11 22 11 12 11 11 22 12 00 12 00 12 11 00 11 00 12 12 11 22 22 22 22 00 12 12 12 12 22 11 11 22 22 22 12 00 12 12 12 11 22 22 22 22 11 12 22 12 11 22 22 11 12 22 00 22 22 12 12 22 22 11 22 22 22 11 12 22 22 11 00 22 22 00 22 12 12 11 11 11 11 11 22 22 12 12 12 22 12 12 11 22 22 12 12 12 12 12 12 22 11 12 22 11 12 11 22 11 22 11 11 12 22 12 22 12 22 12 22 00 11 22 12 22 00 12 11 11 11 22 12 12 11 22 12 12 11 22 12 00 22 11 12 00 12 22 12 22 00 12 22 11 12 12 22 11 22 12 00 11 12 12 22 00 00 22 12 12 22 22 12 12 22 22 22 22 11 12 22 11 22 12 22 12 12 11 22 11 11 12 22 22 11 00 00 11 22 11 22 22 22 22 22 22 12 22 11 22 22 12 22 11 12 12 11 22 11 11 12 12 12 00 12 12 11 11 00 00 22 12 12 12 22 22 00 12 12 12 12 12 12 12 22 00 22 11 22 22 11 22 00 11 22 22 11 11 12 12 22 11 00 12 22 22 11 11 12 11 00 11 22 11 11 22 11 11 22 12 12 22 00 22 22 00 22 11 11 22 11 22 00 22 22 11 11 12 11 12 12 11 12 11 11 12 12 22 22 00 12 11 00 12 00 12 12 12 11 12 11 12 11 12 22 11 11 22 22 11 00 11 22 11 22 22 12 22 22 11 11 22 11 12 11 22 12 00 11 22 12 12 22 12 22 22 22 11 22 12 22 22 11 12 11 11 12 11 12 12 22 11 00 12 22 22 22 22 22 12 00 12 00 11 11 12 11 22 22 22 12 22 22 11 22 11 22 00 22 11 22 12 00 11 22 00 12 11 12 12 00 00 00 12 12 11 12 22 12 11 00 11 22 12 22 00 11 11 12 11 22 12 11 11 22 12 11 00 11 11 11 11 12 11 12 12 12 22 00 22 11 00 11 11 12 00 12 12 12 22 00 11 12 12 12 11 12 12 12 12 12 11 12 22 22 11 22 12 12 12 11 12 12 12 12 22 12 12 00 22 12 11 12 12 11 11 22 22 22 11 11 11 11 12 00 11 11 00 12 22 00 22 11 00 11 11 00 22 12 12 12 12 12 12 12 11 11 11 12 00 12 12 12 12 00 00 22 12 22 12 11 00 00 22 22 12 22 11 12 11 11 11 22 11 00 00 11 11 00 12 11 22 22 12 12 00 12 22 22 12 12 12 12 22 11 11 12 11 11 00 22 22 11 12 22 11 11 11 12 11 11 22 22 11 22 22 11 22 00 12 11 22 22 00 22 12 22 11 11 12 12 12 12 11 11 22 22 12 12 11 11 22 11 12 12 11 11 12 22 12 12 11 11 00 00 11 00 22 11 11 11 12 22 12 22 22 12 11 00 11 22 11 22 12 22 12 22 22 12 12 22 12 00 22 22 22 11 11 11 12 12 22 12 12 12 12 22 11
32 12 12 22 12 11 11 11 22 11 12 11 12 11 22 22 11 11 11 11 11 11 00 12 11 11 12 12 12 22 22 11 12 22 22 12 00 00 11 12 00 11 11 11 11 12 00 11 11 22 11 11 22 22 11 22 12 22 11 12 00 22 11 11 12 22 11 12 11 11 11 11 00 12 12 22 22 11 22 22 22 11 11 22 11 11 11 11 11 12 22 22 22 11 11 11 12 11 11 22 11 12 22 11 11 11 00 11 11 22 11 22 22 12 11 11 12 22 22 12 22 22 00 12 11 22 11 12 12 12 22 11 11 12 11 11 00 11 11 22 00 12 12 11 12 12 00 22 12 22 12 12 11 00 22 22 12 11 11 22 11 22 00 22 12 22 11 22 12 12 11 22 22 00 00 22 22 00 22 11 11 12 11 11 12 12 12 11 22 00 22 22 22 11 22 22 22 11 12 11 12 12 11 22 22 12 12 22 12 11 22 22 11 22 12 11 11 11 11 22 11 12 22 22 12 12 00 12 11 12 11 12 22 22 11 00 11 12 22 12 12 22 11 00 11 22 11 12 11 11 00 11 22 11 22 12 12 22 11 22 12 22 22 22 22 22 22 00 12 22 11 22 22 11 22 12 11 22 12 22 22 11 22 12 22 11 11 11 22 11 22 22 22 12 22 11 12 00 12 12 12 12 12 12 22 11 12 12 11 22 11 22 22 11 22 12 11 00 12 11 22 22 11 12 11 22 11 11 11 11 22 11 11 22 22 22 11 22 22 22 22 11 22 22 11 22 11 11 12 00 11 11 00 11 11 11 11 22 11 11 22 11 11 11 11 22 11 11 22 22 22 22 22 11 11 22 11 22 11 11 11 11 22 11 22 12 11 22 22 11 22 22 11 22 22 22 22 11 22 12 22 22 11 22 22 22 22 11 11 22 12 11 22 22 22 11 22 12 12 12 11 22 22 22 22 12 12 22 12 22 22 22 22 11 11 11 22 22 22 11 11 11 22 00 12 11 22 22 12 12 12 22 12 11 22 11 22 22 12 11 22 12 11 12 22 22 22 11 22 22 12 12 11 11 22 11 11 11 22 22 11 12 22 11 12 22 22 12 12 12 22 22 22 22 22 22 22 11 22 22 22 00 22 11 11 11 22 22 11 11 11 22 22 22 12 11 12 12 22 11 11 22 12 11 22 00 12 11 11 11 22 12 12 12 12 11 22 12 12 11 12 12 22 12 22 22 11 22 22 22 12 22 00 11 22 11 22 12 11 12 12 12 12 22 11 22 12 12 11 12 11 12 11 12 22 12 12 11 12 11 22 12 12 11 22 11 22 22 12 22 22 22 11 22 22 11 11 12 12 22 12 11 12 22 12 11 12 11 12 22 12 12 12 22 11 22 12 11 22 11 12 12 00 22 11 22 12 11 22 22 11 12 12 12 00 12 12 00 22 22 00 11 12 12 12 11 11 00 12 22 12 12 12 11 11 11 11 11 22 22 11 11 00 11 11 22 11 11 22 12 22 22 11 22 12 22 00 12 11 11 22 11 12 12 11 12 22 22 12 12 11 00 22 22 11 22 22 11 12 11 12 22 11 11 22 11 22 11 22 12 22 22 11 22 22 11 12 12 11 11 22 11 11 22 22 22 11 00 00 22 12 12 22 22 12 11 22 12 22 11 22 22 11 12 22 11 22 11 22 11 11 11 11 22 11 11 11 22 11 12 11 12 12 12 11 12 12 22 11 22 12 12 11 22 12 12 22 00 11 11 22 11 22 11 11 11 11 11 11 11 22 22 11 11 12 11 12 12 11 11 22 22 11 11 12 11 22 22 12 12 12 11 12 12 11 11 22 12 11 12 11 11 11 12 22 12 11 00 22 22 00 11 00 12 22 22 11 12 22 22 12 11 00 12 22 11 11 12 11 12 11 22 22 11 12 00 11 11 11 22 22 22 22 12 22 12 22 11 22 22 12 11 12 12 12 22 12 12 00 22 11 11 22 22 11 12 12 22 00 11 12 22 12 11 12 22 12 11 22 12 00 11 12 22 12 22 22 11 11 22 11 12 11 22 00 11 12 00 12 12 11 11 11 12 12 22 22 22 22 12 22 22 22 12 11 11 12 11 11 22 12 11 11 22 11 00 22 22 11 11 11 22 12 00 22 11 12 11 22 22 11 00 12 22 22 12 12 11 12 22 22 11 12 22 11 22 11 11 11 22 12 12 11 22 11 12 12 12 12 11 00 22 11 12 12 22 22 12 00 11 12 22 12 12 12 12 22 12 11 12 00 11 12 11 00 22 11 11 11 12 22 22 11 12 22 00 12 11 12 12 11 11 22 11 22 22 22 11 12 00 00 11 11 11 11 12 22 00 11 12 12 22 12 12 00 22 11 11 00 22 22 12 11 12 11 12 12 12 11 12 22 22 22 11 12 12 12 00 11 22 00 12 22 22 11 00 12 12 22 12 11 11 11 12 00 12 12 12 11 22 11 12 12 11 12 22 12 22 12 12 11 12 11 00 00 12 12 12 11 11 11 11 12 11 12 12 00 11 00 22 12 11 00 12 12 12 11 00 12 22 11 00 22 11 22 00 11 12 22 22 00 12 12 22 12 22 11 22 12 11 00 12 12 12 00 12 11 22 22 11 22 12 12 11 11 12 12 22 00 12 22 00 11 22 12 11 11 11 12 12 11 12 12 11 12 12 11 22 11 22 12 12 11 22 12 11 22 22 11 22 22 11 12 11 12 22 11 12 22 22 22 11 12 22 22 22 22 11 11 11 12 22 12 22 11 12 22 12 11 12 22 00 12 12 22 22 22 00 11 11 22 22 22 11 11 22 22 12 12 12 12 11 11 11 22 22 12 22 12 00 12 22 22 22 22 11 00 12 11 11 11 12 12 11 22 12 22 11 11 11 11 12 11 11 11 22 12 22 11 12 22 12 11 12 22 22 12 12 12 12 22 12 22 22 22 12 22 22 12 22 12 22 11 22 12 22 22 12 22 11 11 12 22 00 22 12 22 11 00 11 12 11 11 22 22 11 12 22 00 00 11 22 22 22 22 12 11 12 22 11 12 12 00 11 22 22 22 11 12 11 22 11 22 22 00 11 12 00 22 11 22 11 22 11 11 11 12 11 22 22 12 11 00 12 12 12 12 22 22 11 12 12 12 12 12 12 22 11 12 12 12 12 00 11 11 11 11 22 00 12 12 11 12 22 12 00 22 22 00 22 22 12 00 12 11 12 12 12 22 11 22 12 11 12 12 22 22 11 22 11 12 11 11 22 12 12 11 11 12 11 22 22 11 22 22 11 11 00 12 22 12 22 11 11 11 12 11 12 22 00 22 22 00 12 12 11 22 00 11 12 00 12 22 00 12 11 00 22 12 12 11 22 12 11 11 12 22 12 12 00 11 22 22 11 22 22 11 22 12 22 12 22 11 11 12 11 00 22 12 22 12 11 11 22 11 22 12 11 12 22 11 22 11 22 22 00 11 11 12 12 12 12 11 11 22 11 00 12 22 00 12 12 22 11 12 12 12 00 11 22 11 12 12 11 00 12 22 11 12 11 12 11 12 12 12 22 22 00 11 11 11 12 11 00 11 22 00 11 22 12 12 12 11 22 00 00 22 22 12 11 22 12 00 22 12 22 11 11 22 12 22 00 12 12 22 12 12 11 22 22 11 12 22 11 22 00 12 11 12 12 22 12 12 22 12 11 12 22 11 22 11 11 11 22 22 22 11 11 12 12 11 11 12 11 00 12 12 12 12 12 11 22 12 22 22 12 11 22 12 22 11 12 22 12 22 11 22 12 11 12 22 11 22 11 11 12 11 11 22 22 11 12 00 12 22 11 11 12 12 00 12 12 11 11 22 11 22 12 12 11 12 12 12 22 00 12 22 12 22 22 12 22 11 22 12 11 12 00 22 00 11 12 22 22 22 12 12 12 12 12 22 00 22 22 12 11 11 12 22 12 22 22 11 12 22 11 22 00 22 12 12 11 12 22 12 11 00 22 11 22 11 11 12 11 12 11 11 11 12 11 00 11 22 12 12 11 12 22 12 11 12 11 11 22 22 00 22 00 22 12 11 22 22 12 22 11 11 11 12 00 12 11 11 11 11 11 22 00 11 11 11 11 22 22 11 11 22 11 22 12 00 11 11 11 11 12 12 11 00 11 11 11 11 00 11 22 22 22 11 22 11 12 22 00 00 11 00 11 11 22 22 22 22 00 11 22 11 00 00 22 11 11 12 11 00 12 22 11 12 11 11 22 11 12 22 12 11 12 12 11 22 00 11 11 00 12 11 12 00 00 12 00 12 22 11 11 12 11 12 22 00 22 12 00 11 22 22 11 11 11 12 11 12 22 11 22 22 11 00 12 12 11 22 12 11 22 11 11 22 22 22 12 00 11 11 22 22 11 00 12 12 11 22 22 11 12 12 11 11 22 00 12 22 22 11 12 11 11 11 22 22 22 12 22 22 12 22 12 12 22 22 22 12 11 22 22 22 22 12 12 11 22 22 11 22 12 11 11 11 00 12 12 22 11 22 11 22 11 11 12 22 12 11 22 22 22 22 12 11 22 22 12 12 22 22 12 12 12 22 12 12 11 12 22 12 12 12 12 11 22 22 12 11 22 12 12 12 22 12 11 12 12 11 12 22 12 22 11 22 11 22 22 00 00 22 12 22 12 22 11 12 11 11 11 00 12 22 12 11 11 12 00 12 22 22 11 11 12 22 22 22 12 22 12 12 22 11 12 11 12 12 11 12 11 12 22 11 12 11 12 22 11 22 00 12 22 11 11 22 22 12 00 11 12 12 11 11 12 12 12 12 12 12 00 22 12 12 11 12 11 11 22 00 11 11 11 11 11 22 22 12 22 00 11 00 12 12 22 12 12 12 11 22 11 22 12 12 00 11 00 22 11 11 22 22 11 11 12 12 12 12 12 11 00 12 22 12 11 11 22 12 12 22 11 00 22 12 22 12 22 11 22 12 12 12 12 11 22 11 22 22 11 11 11 12 22 11 12 12 12 11 11 12 11 11 11 12 22 22 22 12 00 11 22 12 11 12 11 12 22 22 11 11 12 22 12 11 22 11 11 22 12 12 00 22 12 22 22 11 22 12 12 11 22 22 12 11 22 22 12 12 11 11 11 12 22 22 12 12 12 11 00 11 22 11 22 11 22 11 00 12 12 00 22 12 22 12 00 11 22 12 12 12 11 12 12 12 22 11 11 22 11 00 11 22 22 22 12 12 11 11 11 22 22 12 12 12 11 00 12 12 22 22 12 22 00 12 11 11 12 12 11 12 00 11 12 12 00 12 11 11 22 11 22 12 12 11 11 22 11 22 12 12 11 00 12 22 22 12 22 22 12 22 12 11 11 12 12 11 00 22 12 12 22 12 12 22 11 22 11 22 00 12 12 22 11 12 12 11 12 11 11 22 22 12 22 11 00 22 22 22 12 11 11 12 12 22 22 22 00 11 22 11 11 00 11 22 12 11 11 11 12 00 11 00 12 11 22 22 12 11 11 00 22 22 22 22 00 22 11 22 22 11 11 11 11 11 11 22 11 11 22 11 12 00 00 00 12 12 11 22 12 00 12 11 11 11 22 12 11 22 11 22 00 11 11 22 22 12 12 11 00 22 12 00 22 11 12 00 12 11 11 22 00 00 11 11 12 11 22 11 11 22 22 11 11 12 11 22 00 12 12 22 22 11 22 11 12 12 11 11 12 22 00 11 12 22 11 12 11 00 11 12 12 12 22 22 22 12 00 22 22 22 12 00 11 22 11 12 00 12 22 00 11 11 12 22 11 12 00 12 22 22 12 11 12 11 12 12 12 11 12 12 22 11 22 12 22 11 11 22 22 12 11 12 12 22 22 12 12 00 11 11 12 11 12 12 12 22 22 22 22 11 12 12 00 22 22 11 11 22 22 12 12 11 12 12 12 11 22 11 22 00 11 22 22 12 00 11 00 00 12 11 00 12 12 12 22 11 11 11 11 12 22 22 11 12 22 11 12 11 11 12 22 12 00 22 11 11 12 11 22 22 22 11 12 11 11 12 12 12 11 22 12 22 00 12 22 12 12 22 22 11 11 11 11 22 11 11 12 11 12 00 12 22 22 11 22 12 11 12 11 11 12 11 11 11 00 11 12 11 11 00 22 22 11 12 22 12 00 11 11 11 12 11 12 11 12 11 11 11 12 11 12 22 11 12 00 11 11 12 12 22 11 11 22 11 22 22 22 11 12 12 12 22 22 00 12 22 11 11 22 22 11 12 22 11 11 00 12 00 11 22 12 22 12 22 11 12 22 11 12 22 11 22 00 22 11 11 11 22 11 11 11 12 00 22 11 12 12 22 11 22 22 11 12 11 12 11 22 11 12 12 12 12 11 22 12 22 12 11 22 12 11 00 12 00 12 12 12 11 11 22 00 22 12 22 12 11 12 22 12 12 00 00 11 11 11 11 12 22 12 11 22 12 12 22 11 00 11 22 22 11 11 00 12 00 12 00 22 00 11 11 12 22 11 22 11 11 12 22 11 22 12 12 12 12 12 11 22 22 11 22 11 11 12 12 12 11 11 22 12 11 11 22 12 12 11 12 22 11 11 11 22 12 22 12 11 00 11 22 11 11 12 12 12 11 11 00 22 12 12 22 22 00 12 22 22 12 11 12 00 12 22 12 12 12 12 12 12 11 11 11 22 11 22 00 00 11 12 11 11 11 11 22 00 12 22 12 22 11 12 12 11 22 11 22 11 22 12 12 11 11 12 11 11 22 11 00 11 11 11 22 11 12 11 22 11 11 12 22 12 00 11 11 12 22 12 12 00 22 12 22 12 11 12 11 22 00 11 11 11 12 11 22 11 11 22 11 11 11 12 11 12 22 12 22 11 12 12 11 11 22 00 11 12 11 22 12 22 11 11 12 22 12 11 11 12 22 22 11 22 12 12 22 22 11 11 11 11 11 11 12 22 22 22 11 11 00 11 22 22 11 22 12 12 11 22 12 00 22 11 11 11 12 11 22 22 00 11 12 12 11 12 22 11 22 22 22 11 12 12 11 12 12 00 12 11 12 11 12 12 12 22 22 22 12 11 11 12 22 11 11 11 22 12 22 11 12 22 22 00 00 22 22 22 22 12 22 22 11 12 12 12 11 11 12 12 11 12 11 00 12 12 22 22 12 11 12 11 22 12 11 11 11 12 22 22 22 12 11 22 22 22 22 11 12 11 11 11 11 12 11 22 11 11 11 11 12 22 12 11 11 00 22 00 22 11 11 11 11 11 22 11 12 22 22 11 22 22 12 22 11 22 11 11 11 12 12 22 22 11 11 12 11 00 11 11 11 22 12 22 12 11 11 12 22 11 12 12 11 11 11 11 22 12 22 22 12 22 12 12 11 22 22 22 12 12 12 11 11 22 22 12 12 12 11 12 22 11 12 22 00 12 11 12 12 12 22 11 22 22 11 12 12 00 12 12 12 12 11 22 12 12 22 12 12 12 12 12 11 11 11 22 22 11 12 11 12 12 22 12 22 22 11 12 12 12 12 11 11 11 11 22 12 11 12 12 11 11 11 12 00 12 22 22 22 11 11 11 12 12 12 22 12 11 12 11 11 12 12 12 22 11 12 11 00 11 11 11 12 12 11 22 11 11 11 12 11 12 12 22 12 12 12 11 22 11 22 12 12 11 11 12 11 22 12 12 11 12 00 00 12 12 12 11 11 12 11 12 22 22 12 22 11 12 12 11 12 11 12 22 11 12 11 22 22 22 12 00 22 11 11 11 11 12 11 11 12 11 11 12 12 11 00 11 22 22 12 12 12 11 11 12 11 11 11 11 12 12 00 12 22 11 22 12 12 12 12 12 22 12 12 11 11 22 11 12 11 22 12 11 11 11 11 11 11 11 11 12 12 11 12 11 11 11 22 12 22 11 12 11 11 12 11 22 00 12 11 12 11 11 11 11 22 11 12 11 12 11 11 12 11 11 11 12 12 22 11 11 11 11 22 22 22 11 22 11 11 00 11 11 22 11 12 11 22 12 12 12 00 22 11 12 12 11 12 12 22 11 11 22 12 11 11 12 11 12 22 12 00 11 22 12 11 22 22 22 11 12 12 22 12 22 00 11 11 12 00 22 22 00 11 22 12 22 11 22 12 12 22 12 12 12 11 22 12 00 12 00 11 22 12 11 12 11 11 12 22 11 22 22 22 12 00 11 12 00 12 22 12 11 11 22 22 22 11 00 22 22 12 22 00 11 11 11 11 11 11 00 22 22 22 22 11 12 11 11 11 11 22 22 00 22 00 22 11 11 22 12 11 11 12 22 11 11 11 11 22 22 22 11 11 12 12 11 11 11 22 12 11 11 22 11 11 11 11 11 11 12 11 12 12 12 11 12 22 12 12 22 12 22 00 12 11 22 11 11 12 22 00 11 12 12 11 12 11 12 00 22 11 22 22 12 12 00 22 12 11 11 22 12 11 11 12 22 12 22 11 11 22 00 22 00 22 12 22 12 12 11 11 11 11 11 11 11 12 12 12 11 12 12 00 12 11 22 00 12 12 00 22 22 12 22 12 12 22 11 12 22 11 22 22 11 00 22 11 22 11 00 00 11 22 12 11 11 00 12 22 11 22 11 22 12 00 12 11 12 00 22 00 12 12 22 11 22 11 00 11 11 00 11 22 12 12 22 00 12 12 11 12 12 11 22 22 11 11 22 22 12 11 12 22 11 22 00 22 11 12 11 11 12 12 12 00 11 12 12 12 22 12 12 11 22 11 11 22 22 22 11 11 11 00 11 22 22 11 22 00 12 22 12 11 11 22 22 11 22 12 11 11 12 11 11 12 22 11 00 11 12 22 11 11 22 12 11 12 22 12 12 22 22 12 22 11 11 12 22 12 12 12 12 11 12 12 11 12 12 11 12 12 22 00 11 11 11 22 22 00 11 00 12 22 22 22 12 22 11 22 12 12 22 12 22 22 22 11 11 22 22 22 11 12 11 11 22 12 00 11 11 12 22 12 00 22 12 22 22 12 22 22 12 11 11 22 11 12 00 11 22 11 11 22 11 11 22 22 12 11 12 12 12 12 11 11 00 22 22 11 22 22 22 12 11 12 22 22 22 22 12 11 11 12 11 12 22 22 22 11 11 22 22 22 11 22 12 11 11 12 11 11 22 11 00 11 12 11 12 22 00 12 12 11 11 22 11 00 11 12 12 22 11 11 12 11 22 22 11 11 11 00 11 11 11 22 12 11 22 11 22 12 12 12 00 12 22 22 00 12 11 12 22 22 11 22 22 11 22 12 22 11 22 00 22 11 22 11 22 12 12 00 11 12 12 22 11 11 11 12 11 12 22 22 22 22 12 00 11 22 22 12 22 22 00 00 22 12 22 22 12 12 11 22 22 11 00 22 12 11 22 22 12 22 22 11 11 11 11 22 22 22 22 11 22 12 22 11 11 12 11 11 11 12 12 11 12 22 12 11 11 22 11 12 12 00 12 11 12 12 22 00 11 22 22 00 11 22 12 22 22 11 22 11 12 22 12 12 22 11 12 11 11 12 11 11 22 12 12 11 22 11 11 12 12 12 12 11 11 22 11 12 12 11 22 22 12 11 00 22 11 22 12 12 22 12 12 11 12 11 11 22 12 12 11 11 11 22 11 11 22 22 12 11 12 12 22 22 11 22 22 11 22 11 00 11 12 22 11 11 11 11 11 12 12 12 11 11 12 11 11 11 22 22 11 12 22 11 11 22 12 11 22 11 12 12 12 12 11 11 11 00 11 12 12 12 22 22 22 22 22 11 22 12 11 11 22 22 12 12 22 22 22 11 22 22 11 22 22 12 00 11 11 12 12 12 11 11 12 00 12 12 22 12 12 11 12 22 11 11 12 11 11 11 22 00 12 22 12 11 22 00 12 12 12 11 11 12 00 22 11 22 11 12 00 12 12 11 11 12 11 11 11 22 12 11 00 22 22 11 22 22 11 12 11 12 22 00 12 12 22 12 11 12 00 11 22 22 11 12 11 12 11 11 12 11 22 11 11 12 12 12 11 12 22 22 22 11 22 11 22 11 22 22 11 22 12 00 12 11 11 22 11 00 22 12 22 12 11 22 11 11 12 12 12 22 22 11 11 12 11 11 12 00 00 22 22 12 22 00 22 12 22 00 12 11 22 12 22 22 22 00 12 22 11 22 22 22 11 12 11 22 12 22 22 12 12 11 11 12 11 00 22 22 22 12 12 22 00 22 22 22 12 12 11 22 11 11 12 22 12 11 12 00 22 11 22 11 11 12 11 11 22 00 12 11 22 12 11 00 22 22 22 12 12 12 11 00 11 22 22 11 11 00 22 11 11 22 22 22 11 11 22 22 11 11 00 12 22 22 11 11 22 12 12 22 12 22 12 22 11 00 12 12 12 11 00 12 11 11 00 11 12 11 12 12 12 00 11 12 00 22 22 22 22 11 12 11 22 12 00 22 22 12 22 11 12 12 11 00 12 12 22 22 12 12 22 12 12 11 12 12 12 00 11 12 00 00 11 12 22 00 00 12 22 12 12 11 11 11 00 00 12 22 12 12 12 11 12 22 11 22 11 12 12 22 11 11 22 12 22 22 00 22 22 22 22 22 12 12 22 12 12 22 11 11 11 11 11 22 12 22 11 11 12 00 12 11 12 00 22 11 12 22 22 11 00 11 22 22 12 12 22 00 22 11 22 22 12 22 22 11 11 12 11 11 22 11 00 12 11 11 12 22 12 12 11 22 22 12 00 22 12 12 12 11 22 00 12 11 22 11 11 22 12 12 11 12 00 00 11 00 12 12 00 00 00 22 22 11 22 22 11 22 11 22 12 22 00 12 12 12 11 12 00 00 11 00 11 11 00 11 22 22 22 00 11 11 11 11 22 11 22 00 12 12 12 12 12 11 12 11 22 12 11 22 22 22 11 00 22 12 11 12 11 11 11 22 11 12 00 12 12 22 12 12 00 12 00 12 11 11 12 12 22 22 22 22 12 12 00 11 11 22 12 22 22 11 12 22 11 22 11 22 12 12 12 22 11 12 22 11 12 11 11 22 22 11 11 22 11 12 11 22 12 00 12 12 22 12 12 12 22 00 11 12 11 12 22 22 11 11 11 12 11 11 22 12 22 11 00 22 11 22 11 11 22 11 12 00 22 11 22 00 12 22 22 12 11 11 11 11 11 22 22 11 12 12 11 12 12 12 11 12 00 11 22 12 12 12 12 12 22 22 11 11 11 22 11 12 12 22 22 22 11 22 00 22 12 00 22 22 00 12 00 12 11 11 11 12 22 11 11 22 12 22 22 00 11 22 11 12 12 11 00 11 22 12 12 22 22 12 11 00 22 11 11 22 22 22 00 12 11 22 12 00 11 22 00 22 12 11 11 00 22 22 12 11 11 12 12 22 11 22 11 11 12 11 22 12 00 12 22 12 12 12 12 12 12 22 22 11 22 11 12 11 11 11 11 11 12 11 12 22 12 11 22 22 11 22 12 11 11 11 11 11 22 11 22 22 11 00 11 12 12 22 22 22 22 12 11 11 00 12 22 22 11 11 11 12 11 11 12 12 11 11 12 11 11 22 22 22 11 22 22 12 12 11 11 22 11 11 11 11 11 22 12 11 22 00 11 11 11 12 22 11 22 22 11 12 12 22 12 00 12 12 12 11 22 12 12 22 11 22 22 22 12 00 22 12 11 11 22 12 11 22 11 11 11 22 12 11 22 11 22 11 11 11 11 22 00 11 12 11 22 12 00 22 12 22 12 22 12 00 12 11 22 11 12 11 22 12 00 22 11 11 22 11 12 11 12 11 11 00 11 22 22 11 00 12 22 11 00 11 12 22 22 12 11 00 11 22 12 22 22 11 22 22 12 12 12 12 12 11 12 11 22 12 11 12 11 22 22 22 11 22 22 12 12 11 12 12 00 12 22 22 12 12 22 12 12 22 22 12 22 22 11 11 22 22 22 11 22 11 00 11 22 11 22 12 12 22 12 12 12 12 22 22 11 12 22 12 22 22 00 11 12 22 12 12 12 22 12 11 22 12 22 12 22 12 11 22 22 22 22 22 12 22 22 11 00 12 12 12 22 22 11 22 11 22 11 22 22 11 12 12 11 11 12 22 22 22 22 12 22 22 22 11 12 11 22 12 12 22 11 11 12 12 22 22 11 00 22 12 22 12 11 00 12 22 11 22 00 11 11 12 11 12 12 11 12 12 22 11 12 22 12 11 12 12 12 12 12 12 11 11 22 12 22 12 12 11 12 12 22 11 12 12 22 12 22 12 11 22 12 11 12 00 11 11 12 11 22 11 22 12 12 12 11 22 00 12 22 11 22 12 11 12 22 11 11 22 11 12 22 11 22 22 00 22 11 11 12 11 12 12 22 12 22 22 22 11 11 12 11 12 11 00 22 11 22 11 12 12 11 11 22 11 11 22 11 11 11 12 22 11 11 11 22 22 12 12 12 12 11 22 00 11 22 22 12 22 12 11 12 22 22 22 22 11 22 11 11 12 22 22 12 11 00 11 22 12 22 12 11 12 22 11 11 22 00 22 11 22 22 12 22 22 22 12 22 22 11 22 12 11 00 11 22 12 11 22 12 12 12 12 11 11 12 11 12 12 22 11 22 11 12 00 12 22 12 11 11 00 00 22 22 22 00 22 22 22 12 00 22 12 11 11 12 11 11 12 22 11 22 11 22 11 00 12 22 12 11 12 00 11 22 11 22 12 22 11 11 11 12 00 12 22 11 11 22 22 11 22 11 11 22 11 12 11 22 22 22 12 22 11 22 11 00 11 11 22 22 12 22 11 22 22 22 11 22 22 12 22 11 11 22 11 22 12 11 12 22 11 12 12 12 22 12 11 12 11 22 11 22 22 22 22 12 22 11 12 11 12 22 11 12 22 12 12 11 12 22 12 11 22 12 11 11 12 11 12 12 22 12 00 11 12 11 22 22 22 22 11 22 11 11 11 11 11 11 11 11 22 11 22 11 22 22 22 00 22 22 11 22 22 11 11 11 12 12 11 11 12 22 12 22 22 22 22 22 22 22 22 11 11 12 22 12 22 22 11 12 00 11 22 12 22 11 22 22 12 22 12 11 11 11 11 00 00 12 11 22 11 12 22 22 11 12 11 12 11 12 11 11 22 11 11 22 12 12 12 22 12 12 12 11 22 22 22 12 12 11 22 12 11 00 12 22 12 12 22 22 22 11 00 12 12 00 22 11 22 11 11 00 11 22 22 11 11 12 11 22 11 11 11 11 12 12 12 12 11 12 12 22 22 22 11 22 11 11 00 11 22 12 11 22 11 11 11 12 11 12 22 11 11 11 12 11 22 12 22 22 12 22 22 12 12 22 12 12 22 11 11 12 22 11 11 22 11 11 12 12 22 12 11 12 22 12 12 11 11 22 11 11 12 11 12 22 12 12 22 00 22 22 12 11 22 11 11 11 22 11 11 12 11 11 22 22 11 12 12 11 12 11 12 22 11 22 12 22 11 22 22 12 22 22 22 12 22 22 12 12 11 00 22 12 12 12 00 12 12 22 12 12 11 11 11 11 12 22 12 12 22 12 22 22 12 22 22 11 00 11 11 22 22 11 11 11 12 12 11 12 12 11 11 11 22 22 12 22 22 12 22 12 11 12 11 12 22 11 11 12 12 11 12 12 11 12 12 00 12 12 12 22 12 12 11 22 00 00 22 11 12 11 11 11 12 12 12 12 12 12 12 11 12 12 22 22 11 00 11 11 22 22 12 12 12 12 12 12 11 22 11 11 22 12 11 12 11 11 11 11 22 22 22 22 11 12 12 22 22 00 11 11 22 22 11 22 22 12 11 11 12 12 11 00 12 11 11 22 11 12 11 22 11 11 22 11 12 11 11 22 11 12 22 22 22 12 11 12 12 12 12 12 12 12 12 11 11 22 11 11 22 11 12 11 12 11 12 11 12 11 11 12 12 12 12 12 12 11 12 12 12 12 11 22 12 12 12 12 11 11 12 22 11 12 11 22 22 22 12 12 22 22 12 12 12 22 22 12 12 22 12 22 22 11 11 12 11 22 12 12 12 12 12 12 22 12 00 22 12 11 22 11 12 12 12 22 12 22 22 22 11 11 22 11 12 22 22 22 22 11 22 12 12 11 11 22 11 22 12 11 11 12 12 11 12 12 12 11 22 11 22 11 11 11 11 11 12 11 11 22 12 22 11 12 12 11 11 11 11 12 00 11 12 22 11 22 11 11 22 11 11 22 12 11 12 12 11 12 12 22 11 22 22 22 11 11 22 11 22 22 12 22 12 12 12 11 22 12 12 22 22 00 22 22 11 12 11 22 12 22 11 22 22 12 22 22 12 12 22 12 12 22 11 22 11 11 11 11 22 22 12 22 22 11 12 12 22 22 11 11 22 11 22 12 22 22 22 22 22 22 11 11 11 22 22 00 11 12 22 12 12 22 12 12 11 00 12 22 22 11 00 12 12 11 00 22 22 12 12 11 12 12 11 11 12 22 11 12 22 11 22 22 22 12 22 12 00 22 11 22 11 12 22 11 00 11 11 11 22 00 12 22 11 11 00 11 11 22 22 11 00 11 12 12 12 12 12 12 12 11 11 12 00 11 11 22 00 11 22 00 22 11 22 00 00 22 12 12 12 22 22 22 11 11 11 11 22 11 00 22 12 22 22 22 12 11 22 22 00 00 11 22 12 12 12 00 11 11 11 00 22 11 00 12 12 11 12 00 11 12 11 00 22 12 00 11 12 22 00 11 11 22 11 00 12 22 12 11 11 00 22 12 00 12 12 11 12 00 22 00 22 00 12 11 00 22 11 12 12 11 12 22 11 00 11 12 11 11 11 11 12 22 11 12 12 11 00 00 11 22 00 00 11 22 11 22 22 22 22 11 00 00 11 00 22 22 00 22 12 00 11 22 12 11 11 12 22 22 22 12 22 22 12 22 12 11 22 11 00 22 12 22 12 11 11 00 22 12 22 12 22 12 12 00 22 12 22 11 00 11 22 00 11 12 00 12 00 22 22 11 00 22 11 12 12 12 11 00 11 22 11 22 11 22 11 00 12 22 12 22 11 12 11 12 11 22 22 22 22 22 22 12 22 11 12 11 12 22 22 22 12 12 11 11 11 12 12 22 12 12 12 12 12 12 12 22 11 22 22 12 12 22 12 22 12 22 12 00 22 12 22 11 22 12 12 22 12 11 12 00 11 22 12 11 11 11 11 11 22 12 12 12 12 11 11 22 22 22 11 11 22 11 22 12 11 11 22 22 22 22 22 22 22 11 11 11 22 22 11 12 22 12 11 22 11 11 12 22 12 12 12 12 22 22 11 11 22 22 22 22 12 22 12 12 11 11 22 22 22 22 11 12 11 12 11 12 12 22 22 12 11 22 22 12 22 22 11 11 12 12 22 12 22 12 11 22 11 12 11 22 12 22 12 22 11 12 11 11 11 12 12 22 11 12 11 22 12 11 11 22 11 22 22 22 12 22 12 11 11 12 11 12 22 12 12 11 22 11 11 11 12 11 22 12 00 12 22 00 22 00 11 22 11 11 12 12 12 12 11 11 22 12 12 22 12 12 11 12 11 12 11 22 00 11 12 12 12 22 11 11 22 12 22 22 11 22 11 11 22 11 12 22 12 12 00 11 12 22 12 00 22 12 12 22 22 12 12 12 11 12 00 11 11 11 11 12 11 11 12 12 12 11 12 12 12 11 12 12 22 11 11 22 12 22 12 22 00 22 11 12 11 12 22 00 12 11 22 11 11 22 12 12 12 22 11 12 12 12 22 12 22 22 11 11 22 12 12 11 12 22 12 22 12 12 22 12 12 22 22 22 11 11 11 12 12 12 11 11 12 12 00 22 00 22 22 12 22 12 11 22 00 22 12 22 12 11 11 12 00 11 11 22 11 12 11 22 22 12 12 11 12 11 11 11 00 12 11 11 12 12 22 22 12 11 11 12 22 12 11 22 11 22 11 11 11 11 12 00 11 11 00 00 12 12 11 22 12 11 11 11 11 12 11 22 11 22 00 11 11 22 00 22 22 12 11 11 12 22 22 22 12 22 12 22 11 11 12 11 12 12 22 12 12 22 12 22 12 11 11 22 22 12 11 12 11 11 12 11 22 11 12 11 12 11 12 22 12 11 11 12 00 22 12 11 22 12 11 12 12 22 12 22 22 11 12 12 11 11 12 12 11 12 22 11 12 11 12 11 12 22 11 22 22 11 00 11 22 11 22 11 22 11 22 12 11 11 11 12 22 12 11 11 11 11 11 12 12 22 11 00 22 22 22 12 11 12 12 11 22 11 11 12 12 11 22 12 12 22 11 22 22 11 22 22 11 22 22 11 11 11 12 11 12 12 11 12 22 12 22 11 11 22 11 11 12 22 11 22 22 12 22 12 22 22 12 22 22 22 12 11 11 22 22 12 11 12 11 11 12 11 11 00 11 22 11 22 22 11 22 12 11 12 22 11 22 11 22 12 12 22 12 12 22 12 12 22 12 22 12 12 11 12 22 11 11 22 22 11 12 12 22 11 11 00 11 00 00 22 22 12 22 11 11 11 22 22 00 22 12 12 11 12 12 22 12 11 12 22 22 22 12 12 11 22 12 11 22 11 11 00 11 11 11 12 11 12 12 22 11 22 11 11 22 11 11 11 22 11 22 11 22 22 22 12 11 11 22 00 12 22 22 22 12 12 22 12 11 22 11 11 11 11 22 12 22 11 22 22 11 12 22 11 22 22 22 11 12 11 12 12 22 12 22 22 12 11 22 22 11 22 11 11 22 11 22 12 11 11 12 22 11 11 11 22 22 11 12 11 22 11 11 11 12 22 22 11 11 12 11 00 11 11 22 00 00 00 00 11 12 12 11 22 22 11 00 11 12 11 12 12 12 12 22 22 22 22 12 12 00 11 12 11 12 22 22 12 22 00 22 11 11 00 22 12 11 00 22 22 12 11 11 11 12 11 22 22 11 11 12 12 22 22 12 22 11 12 11 11 12 11 22 00 11 11 11 12 11 12 12 12 22 12 12 22 11 22 12 22 11 12 22 11 22 12 12 00 22 11 22 11 11 12 12 12 12 22 11 11 11 22 11 11 11 22 12 12 12 12 12 11 11 11 12 11 11 11 11 22 22 22 11 12 12 12 22 12 11 22 12 22 12 12 22 11 12 11 11 12 22 00 11 22 22 11 12 12 11 00 11 11 12 12 22 22 22 11 12 12 12 22 12 12 12 22 11 12 11 12 11 12 22 11 12 11 00 22 22 12 11 11 11 11 11 11 12 12 22 22 11 11 11 12 12 12 11 11 22 11 22 22 22 22 22 22 00 12 11 22 12 22 12 22 22 22 22 22 11 22 11 22 22 11 11 22 11 22 12 11 12 11 12 12 11 11 00 11 11 22 11 11 22 11 11 11 11 12 11 11 12 00 00 11 00 12 11 12 12 11 12 00 22 12 11 12 12 12 12 12 11 12 11 22 22 12 22 11 00 11 12 11 12 12 11 11 12 22 11 11 22 11 11 11 22 22 22 00 12 11 11 11 12 11 00 11 11 12 22 22 11 11 12 22 22 22 00 22 22 11 22 22 22 11 11 22 12 11 22 11 11 22 12 11 12 11 22 12 22 12 11 12 11 22 22 12 12 00 22 11 22 11 22 12 22 11 12 22 12 00 22 11 22 22 22 22 00 11 12 22 11 22 12 22 22 22 11 11 22 22 11 22 22 22 22 22 12 22 12 12 11 12 12 11 12 12 22 22 12 11 12 12 22 11 12 22 12 22 12 12 12 12 22 22 12 22 12 11 22 11 22 12 12 11 12 12 11 00 11 11 22 11 22 11 12 11 12 22 11 12 12 11 12 11 11 12 12 11 11 12 00 22 22 11 11 12 12 22 12 12 22 11 11 12 12 00 22 11 22 22 22 22 11 22 22 22 11 00 11 12 12 22 22 12 12 11 12 11 11 00 12 22 11 12 22 22 11 11 22 22 12 00 11 12 11 11 12 22 11 12 22 12 22 11 12 12 11 22 12 22 11 12 22 22 22 22 12 12 22 12 00 12 22 11 11 11 12 12 11 22 00 22 12 11 00 22 11 12 12 11 12 12 22 22 11 22 22 11 11 12 11 12 11 11 12 22 11 12 22 22 12 22 11 11 11 22 11 11 12 22 12 12 22 11 22 11 11 11 22 00 12 22 12 22 22 11 12 11 12 12 11 12 11 22 11 11 12 11 12 11 12 22 12 11 12 11 22 22 00 11 12 11 22 12 22 11 11 22 11 22 12 00 00 22 12 11 11 00 12 22 12 11 22 11 22 22 11 22 11 22 12 22 11 11 11 22 00 11 12 12 22 11 00 11 00 12 11 12 22 11 22 22 22 11 11 22 22 11 22 22 11 22 22 11 11 22 22 22 12 11 11 22 22 12 12 11 11 11 11 22 12 22 12 11 11 11 11 22 12 12 12 12 11 22 12 22 22 11 12 12 12 12 11 12 12 22 11 11 12 12 22 22 00 11 22 22 11 12 11 11 11 11 22 12 11 22 12 12 12 11 22 22 12 12 11 22 11 12 12 12 22 11 12 22 11 12 12 12 11 22 12 22 12 22 12 22 12 12 12 22 22 12 22 12 11 22 11 12 22 12 11 22 11 11 11 22 22 12 12 22 00 12 12 12 22 22 11 12 12 22 22 12 12 11 12 11 22 12 11 22 12 11 12 22 00 11 11 12 22 12 22 12 12 22 12 11 12 12 12 12 12 22 12 12 22 22 12 11 22 12 22 12 22 12 22 22 12 22 11 12 11 12 22 11 00 11 22 11 00 12 12 22 00 22 22 22 22 12 22 22 22 12 22 22 12 22 12 11 11 22 22 22 12 11 11 12 22 11 22 12 11 11 12 12 22 22 12 11 11 12 12 11 22 11 11 12 22 11 12 11 22 22 12 11 22 12 11 22 12 12 11 22 12 12 12 11 12 11 22 12 22 11 12 22 12 22 22 11 12 12 12 12 11 11 11 11 12 11 12 11 12 12 12 12 22 22 12 22 22 11 11 12 11 11 11 11 11 11 00 22 12 22 12 11 11 12 11 22 00 12 11 12 12 00 12 00 22 22 12 12 22 12 11 00 00 12 12 12 22 12 12 12 12 22 22 22 22 22 12 12 11 12 11 00 11 22 12 22 22 22 11 00 22 22 12 12 22 22 12 00 11 22 12 11 22 22 12 22 00 22 12 12 11 12 12 12 00 22 11 12 12 11 11 11 11 22 22 11 11 22 12 12 11 11 11 22 12 11 22 22 12 22 22 12 11 22 22 11 12 12 11 12 22 12 12 22 22 22 12 11 12 11 11 22 12 22 11 12 22 12 22 11 12 22 11 12 12 12 22 12 22 22 22 22 22 11 11 12 12 22 11 11 22 12 12 00 22 11 12 22 11 22 00 11 22 12 22 00 22 12 11 12 22 22 12 12 12 11 12 12 22 12 11 12 12 11 11 22 11 11 22 12 22 22 12 00 22 22 12 12 11 11 12 12 22 12 12 22 00 12 22 12 22 22 12 12 22 12 11 11 12 11 11 22 12 11 22 11 12 22 12 22 11 12 22 12 22 11 12 11 22 22 11 12 12 00 12 11 12 11 22 22 22 12 12 11 12 12 12 12 11 11 12 11 11 12 22 22 22 11 12 11 22 11 22 11 12 11 12 22 12 22 11 11 11 11 11 12 11 22 22 22 11 11 11 11 12 12 22 12 22 11 11 12 22 12 12 12 11 12 11 12 11 12 12 22 11 22 22 22 22 12 12 12 11 22 22 12 12 12 11 11 12 12 12 22 22 12 22 22 12 11 12 12 22 00 22 22 22 22 00 11 12 12 12 11 12 22 11 12 22 12 11 22 12 22 22 12 12 22 12 12 12 11 22 11 12 22 12 12 12 11 22 22 00 22 00 12 12 22 12 11 12 11 22 11 22 22 12 11 00 11 11 12 12 11 22 11 12 11 22 22 11 12 00 12 12 12 22 12 11 22 11 00 22 11 12 11 12 12 11 22 12 22 12 12 11 22 12 11 00 11 12 11 11 22 22 22 12 11 22 12 11 11 22 22 22 22 22 22 11 12 22 22 12 22 11 11 22 11 12 22 12 12 22 12 22 11 22 11 11 11 11 12 22 22 12 12 11 22 11 22 11 12 22 22 22 22 22 12 22 22 12 12 12 12 11 00 11 11 11 22 22 12 12 00 11 12 12 12 22 22 11 22 12 12 11 12 12 12 11 22 12 11 22 00 12 22 12 11 22 22 22 11 22 11 22 22 22 22 12 11 12 11 11 11 11 11 12 11 22 11 22 22 12 22 11 22 22 11 22 12 22 22 11 11 12 12 11 12 11 11 11 22 11 22 11 11 11 00 22 11 12 11 12 22 11 22 22 22 22 11 22 12 12 12 22 00 11 22 22 22 11 11 22 22 22 12 11 12 11 12 12 12 00 11 22 12 22 22 12 12 11 22 22 11 11 11 11 11 11 11 22 11 11 11 22 11 11 22 00 12 12 12 12 12 22 12 22 12 11 11 22 12 22 11 11 22 11 22 12 12 11 12 12 22 22 11 22 22 11 11 11 12 12 22 12 12 11 11 12 12 11 22 12 12 12 12 22 11 12 11 22 22 12 22 12 11 11 11 12 22 00 22 11 12 11 12 22 11 12 22 00 00 12 11 11 22 22 11 22 12 12 12 11 22 11 11 22 22 22 11 22 12 22 22 22 22 12 12 22 22 12 22 11 12 22 22 12 12 12 11 12 11 12 11 22 22 00 22 12 22 22 11 11 12 11 12 12 12 11 12 22 11 11 22 12 12 22 11 00 22 11 22 12 12 11 00 00 12 12 11 11 11 11 12 22 22 22 12 12 12 12 22 22 11 12 11 22 11 12 11 11 22 11 11 22 22 12 22 22 22 22 11 12 12 22 11 12 12 12 12 12 12 00 00 12 22 22 11 22 11 22 11 22 22 22 22 22 12 22 22 22 12 11 12 22 11 12 12 11 22 11 00 11 22 11 22 11 22 11 12 11 22 12 00 00 11 22 00 12 11 22 22 11 12 11 12 12 11 11 00 22 12 11 22 12 22 22 11 12 11 11 11 22 12 11 11 12 22 22 22 22 22 00 22 12 12 12 12 12 11 22 11 11 12 11 22 22 12 11 11 22 22 12 22 12 12 22 11 12 12 11 11 11 12 22 12 11 22 22 22 11 22 11 22 12 11 12 22 11 22 22 22 12 00 00 11 22 22 11 22 12 11 22 00 11 22 12 22 11 22 22 11 12 11 22 11 12 11 11 22 11 11 12 11 12 11 12 12 22 12 12 11 22 12 22 22 22 11 12 12 12 12 11 11 22 22 22 12 11 12 12 11 00 22 22 12 22 11 12 12 11 00 22 22 11 12 22 22 12 12 12 22 22 22 11 22 22 22 11 12 22 22 11 12 22 22 11 22 11 11 11 11 11 12 11 22 12 12 12 12 22 12 12 11 22 22 12 12 12 12 12 12 22 11 12 22 11 12 11 22 11 22 11 00 12 22 12 22 12 22 11 22 12 12 22 12 22 12 11 11 11 11 00 11 11 00 12 11 22 11 22 12 12 12 11 12 22 12 00 12 22 22 12 12 00 22 11 22 11 22 12 11 11 22 12 22 12 11 22 12 12 22 22 12 12 22 22 22 22 11 12 22 00 22 11 22 12 12 11 22 11 11 11 00 12 11 12 12 12 22 12 22 12 22 22 22 12 12 22 11 12 12 00 12 11 11 22 12 22 11 11 22 12 12 12 12 12 11 11 22 22 22 12 12 22 00 22 22 11 12 12 22 12 12 12 22 22 22 11 22 22 11 22 12 11 22 22 11 11 22 22 12 22 11 11 22 22 11 22 11 11 12 11 22 11 11 22 11 00 22 12 12 22 12 22 22 22 12 11 11 00 11 22 22 22 22 11 11 12 12 00 22 11 12 11 11 12 12 12 22 00 12 12 12 12 22 11 12 12 11 12 00 12 11 12 22 11 12 22 12 12 11 11 22 11 22 22 12 22 22 11 11 22 11 12 11 22 12 12 11 22 12 12 22 12 22 22 22 11 22 11 22 22 11 11 11 11 12 11 22 22 12 12 12 22 22 22 12 22 22 12 00 12 12 11 11 12 11 22 22 22 12 22 22 11 22 11 22 11 22 11 12 22 11 11 22 12 12 11 12 00 12 12 11 12 12 11 11 12 12 11 11 11 22 12 22 11 11 11 12 11 00 12 00 11 22 12 11 22 11 11 11 11 12 11 12 12 12 22 22 22 11 12 11 11 12 12 00 22 22 22 12 11 12 12 12 11 12 12 12 12 12 11 12 22 22 11 22 12 12 12 11 12 12 12 12 22 12 12 22 22 12 11 12 12 00 11 22 22 22 11 11 11 11 12 12 11 11 22 12 12 22 00 11 22 11 11 12 22 12 12 12 12 12 12 12 11 11 11 11 11 12 12 22 12 11 22 00 11 00 11 11 12 22 22 22 12 22 12 22 11 11 00 22 11 12 12 12 12 22 11 12 12 11 12 22 11 11 22 22 22 11 22 12 22 11 12 12 11 00 22 12 12 11 00 22 11 11 11 22 11 11 12 22 11 12 22 11 22 22 22 12 22 22 11 12 12 22 11 11 11 22 12 22 11 11 12 22 12 12 11 11 22 12 12 00 12 12 12 22 22 22 11 11 22 12 11 12 22 11 11 11 12 22 12 22 22 12 11 12 11 22 11 22 22 12 22 22 22 12 12 22 11 22 22 22 22 11 11 11 22 12 22 12 12 12 12 22 11
56 12 22 12 11 11 11 11 22 11 12 11 12 11 22 22 11 11 11 11 11 11 22 12 11 11 12 12 12 12 22 11 12 12 22 22 11 11 11 22 22 11 11 12 11 12 11 11 11 12 11 12 22 22 11 22 22 22 11 12 22 12 11 11 22 22 12 22 12 12 11 12 12 12 12 22 22 11 22 22 22 11 11 22 11 11 12 12 11 12 22 12 22 11 11 11 12 12 11 12 11 22 22 11 11 11 22 12 12 22 12 22 12 12 11 11 12 12 22 22 22 22 11 12 11 22 11 12 12 12 22 11 11 12 11 11 22 11 11 22 11 11 12 11 11 22 12 12 22 22 22 22 22 22 12 22 22 11 11 22 11 22 12 11 22 22 11 22 12 11 11 22 12 11 12 22 22 12 22 11 11 12 11 12 22 22 11 11 22 22 12 12 22 11 22 22 22 12 22 11 12 12 11 22 22 11 12 22 22 11 22 22 11 22 11 11 12 11 11 22 11 11 22 22 22 22 11 11 11 12 11 12 22 22 11 12 11 22 22 11 12 22 12 22 11 22 11 22 11 11 22 11 22 11 22 12 12 12 12 22 22 22 12 22 22 22 22 00 12 22 11 12 22 11 22 11 11 22 12 22 22 11 22 12 22 11 11 11 22 12 22 22 22 22 22 12 12 12 12 22 12 22 12 22 12 11 12 12 11 22 11 12 22 12 12 12 12 00 22 11 22 22 11 12 12 22 12 11 12 11 22 12 11 22 22 22 11 22 22 22 22 11 22 22 11 22 11 11 12 00 11 11 00 11 11 11 11 22 11 11 22 11 11 11 11 22 11 11 22 22 22 22 22 11 11 22 11 22 11 11 11 11 22 12 12 11 11 22 22 11 22 22 11 22 22 22 12 11 12 22 22 22 11 22 22 22 12 11 11 12 12 11 22 22 22 11 22 22 22 11 11 22 22 22 22 12 12 22 11 22 22 22 22 11 12 11 22 22 12 11 11 11 22 00 11 11 22 22 12 11 11 12 22 11 22 12 12 12 12 11 22 22 12 12 12 22 12 12 22 22 22 22 12 11 22 12 12 11 12 12 12 22 22 11 12 12 22 11 12 12 22 22 12 22 22 22 22 11 22 22 22 22 22 11 11 11 22 22 11 12 11 22 22 22 12 11 12 12 22 11 11 22 22 12 22 22 12 11 11 11 22 12 12 11 11 11 11 12 11 12 22 22 22 12 22 22 11 22 22 22 12 22 00 11 22 11 22 12 11 12 12 12 12 22 11 22 12 12 11 12 11 12 11 12 22 12 12 11 12 11 22 12 12 11 22 11 22 22 12 22 22 22 11 22 22 11 11 12 12 22 12 11 12 22 12 11 12 11 12 22 12 12 12 22 11 22 12 11 22 11 12 22 00 12 11 22 12 11 12 22 12 12 22 22 12 12 12 11 22 22 11 11 22 12 12 11 11 22 12 22 12 12 11 12 11 12 12 11 22 22 11 11 12 11 11 22 11 11 22 12 22 22 11 22 12 22 12 12 11 11 22 11 12 12 11 12 22 22 12 12 11 22 22 22 11 22 22 11 12 11 12 22 11 11 22 11 22 11 22 12 22 12 12 22 12 11 11 11 11 11 22 11 11 22 22 22 11 00 11 22 11 22 22 22 22 11 00 11 12 11 22 22 12 12 22 11 12 11 22 12 11 12 11 12 11 11 12 22 11 11 11 12 12 12 12 11 12 22 11 22 12 12 11 22 12 12 22 12 11 11 22 11 22 11 11 11 11 11 11 11 22 22 11 11 12 11 11 12 11 12 12 22 11 11 11 00 22 12 11 12 11 11 11 11 11 11 22 11 11 12 11 11 11 12 22 12 11 12 22 22 12 11 12 12 12 12 12 12 12 22 12 11 12 22 12 11 12 12 11 12 11 22 22 11 12 12 11 11 11 22 22 22 22 22 22 12 12 11 12 22 11 11 12 22 22 12 12 12 22 22 12 11 12 22 11 12 12 22 12 11 22 22 12 11 12 12 12 11 22 12 12 11 12 22 22 22 12 12 11 22 11 12 11 22 12 11 11 12 11 11 12 11 11 12 12 22 22 22 22 12 22 22 22 12 11 11 12 11 11 22 11 11 11 22 11 11 22 22 11 11 11 22 12 12 22 11 12 12 22 22 11 12 12 22 22 12 12 11 22 22 22 11 22 22 11 12 11 12 11 22 22 12 12 11 11 12 11 22 12 11 12 22 11 12 12 22 22 12 12 11 22 22 12 12 12 12 22 22 11 11 11 11 12 11 00 22 11 11 11 12 12 22 12 12 22 12 22 11 11 12 11 11 22 11 22 22 12 11 12 11 11 11 11 11 11 11 12 22 11 22 12 11 12 22 00 12 12 12 22 22 12 11 22 12 12 12 12 12 11 12 22 22 22 11 12 12 12 22 11 22 00 22 22 22 11 11 12 11 22 12 11 11 11 22 11 11 22 22 12 22 11 12 22 11 12 22 22 12 12 12 11 12 12 00 00 11 22 22 11 11 11 11 12 11 12 12 22 11 00 22 11 11 11 11 12 12 11 11 12 22 12 12 12 11 12 22 11 12 22 22 22 12 11 22 22 22 11 22 22 11 11 12 22 12 22 11 12 22 22 12 12 11 12 11 11 12 12 12 12 12 22 00 11 22 12 11 12 11 12 12 11 12 12 11 12 12 11 22 11 22 12 12 11 22 12 11 22 22 11 22 22 11 12 11 12 22 12 12 12 12 22 11 12 22 22 22 22 11 11 11 12 22 12 22 11 12 22 22 12 11 22 12 11 11 22 22 12 12 11 11 12 22 12 11 11 22 22 11 12 22 12 12 11 12 22 22 12 12 11 22 11 22 12 22 22 11 12 12 11 12 11 12 11 11 22 12 22 12 11 11 11 12 11 11 11 22 12 22 11 12 22 12 11 12 22 22 12 12 12 11 22 22 22 12 22 12 12 22 12 22 11 22 11 22 11 22 22 11 22 12 12 12 22 11 22 12 22 11 12 11 22 12 11 12 22 11 11 12 12 00 11 12 22 22 22 22 11 11 22 11 12 12 22 11 22 22 22 11 12 11 22 11 22 22 12 11 12 12 12 11 22 11 22 11 11 11 12 12 22 22 12 11 11 12 11 22 12 22 22 11 12 12 12 12 12 12 22 11 12 12 12 12 12 11 11 11 11 22 11 22 22 11 11 11 11 11 22 11 22 22 22 12 12 22 11 12 12 12 22 12 12 22 12 12 22 22 22 11 22 11 12 22 11 22 22 11 11 11 12 11 12 22 11 22 22 11 11 22 11 12 12 22 11 11 11 12 11 12 22 12 22 22 12 12 22 11 22 11 12 12 12 22 12 11 12 11 11 22 22 12 11 22 12 11 11 12 22 12 12 12 11 22 22 11 22 22 11 22 12 22 12 22 11 11 12 11 12 22 12 22 12 11 11 22 12 12 22 11 12 12 11 12 12 22 22 00 11 11 12 12 11 12 11 11 12 11 11 12 22 12 11 11 22 11 12 12 11 12 11 22 12 11 12 12 22 11 22 11 12 11 12 11 12 12 12 22 22 22 11 11 11 22 11 11 12 22 12 12 22 12 12 12 11 22 12 12 22 22 12 11 22 12 12 22 12 22 11 11 22 12 22 12 12 11 22 12 12 12 12 22 11 12 22 11 22 22 12 11 12 12 22 12 12 22 12 11 12 22 11 22 11 11 11 22 22 22 11 11 11 22 11 11 00 00 00 12 12 12 12 22 11 22 12 22 22 22 11 22 11 12 11 12 12 22 22 11 22 22 11 22 22 12 12 11 12 12 11 11 22 22 12 12 22 12 12 12 11 11 11 12 12 12 11 11 12 11 22 12 12 11 22 11 22 12 22 12 22 12 22 22 12 12 11 12 11 11 22 12 22 11 11 22 22 22 12 22 12 12 22 11 22 00 12 12 11 11 11 12 22 12 22 22 11 12 22 11 22 11 22 12 22 11 12 22 12 11 12 22 11 22 11 11 12 11 12 11 11 11 22 11 22 11 22 12 11 12 12 12 12 11 12 11 11 22 22 00 22 22 22 12 11 22 22 12 22 11 11 11 12 12 12 11 11 11 11 11 22 22 11 11 11 11 22 22 11 11 22 11 22 12 12 11 11 11 11 12 12 11 22 11 11 11 11 22 11 22 22 22 11 22 11 12 22 00 11 11 12 12 12 22 00 22 22 22 11 12 11 22 11 22 11 11 22 11 11 12 22 11 22 11 12 00 11 12 22 12 11 12 12 11 22 22 11 11 12 12 11 12 00 22 22 12 12 22 12 11 12 11 22 22 12 22 12 22 11 12 22 11 11 12 12 11 11 22 11 22 22 11 12 12 12 11 22 22 11 22 11 12 22 22 22 12 22 11 12 22 22 11 22 11 12 11 12 22 11 12 22 12 12 22 00 11 12 22 12 12 11 11 11 12 12 22 12 22 22 12 12 22 12 22 12 22 11 12 22 22 22 22 12 12 11 22 22 12 12 11 12 11 11 12 12 12 22 11 22 11 22 11 11 12 22 12 11 22 22 22 22 12 11 22 22 12 12 22 22 12 11 11 22 22 12 12 11 12 12 12 12 12 11 12 22 22 11 22 12 12 12 22 12 11 11 11 11 22 12 12 12 11 22 11 22 22 11 00 22 12 22 12 12 12 12 11 11 00 12 12 22 22 11 11 12 12 11 22 22 12 11 22 11 12 22 22 12 11 12 12 12 22 11 22 11 11 12 11 11 22 11 22 12 12 22 11 22 11 22 22 11 22 00 22 12 11 11 22 12 11 11 12 22 22 12 12 12 22 22 11 11 11 12 11 11 22 00 11 11 11 12 12 00 12 11 22 11 11 12 11 12 12 11 11 22 11 22 12 22 11 11 00 12 22 22 11 11 12 22 11 11 11 12 22 12 22 22 00 22 12 22 11 12 12 22 12 12 11 12 22 22 22 22 22 11 22 12 11 11 11 12 22 11 12 22 12 11 12 22 22 11 11 11 12 00 12 12 12 22 11 12 12 12 22 12 11 11 22 22 11 12 11 12 22 12 11 11 12 22 11 11 22 11 11 22 11 22 22 22 11 22 22 11 22 12 12 11 22 22 12 11 22 22 12 11 11 11 11 12 22 22 12 12 12 11 11 11 22 11 22 11 22 11 22 12 12 11 22 12 22 12 11 11 22 12 12 12 11 22 12 12 12 11 11 22 11 11 11 22 22 22 11 12 11 11 11 22 22 12 12 12 11 22 11 12 22 22 12 22 12 12 12 11 12 12 11 12 12 11 12 12 00 12 11 11 22 11 22 11 11 11 11 22 12 22 12 12 11 11 12 22 22 12 22 22 12 22 12 11 11 12 12 11 12 22 22 12 22 12 12 22 11 22 11 22 12 12 12 22 11 12 12 11 12 11 11 22 12 12 22 11 22 22 22 22 11 11 12 12 11 12 22 22 22 12 22 11 11 11 11 22 12 11 11 11 12 22 11 11 12 11 22 22 12 11 11 22 22 22 22 22 11 12 11 22 12 11 11 11 11 11 11 22 11 11 12 11 11 12 12 11 12 12 11 12 11 22 11 11 11 11 22 12 11 22 11 22 22 11 11 22 12 12 22 11 22 22 12 12 22 12 11 22 22 12 11 22 22 00 11 22 12 11 11 11 11 22 22 12 12 11 11 12 11 12 11 12 11 12 11 22 12 12 11 11 12 22 12 11 12 22 11 12 11 12 11 12 12 12 22 22 22 12 12 22 22 22 12 12 12 12 11 12 00 11 22 12 11 11 12 22 11 22 12 12 22 22 12 11 12 12 22 12 22 11 12 12 12 11 12 12 22 11 11 22 12 11 11 12 12 22 22 11 22 12 11 11 22 11 11 12 12 22 11 22 22 11 12 22 12 22 22 11 11 22 22 12 12 11 12 12 11 11 22 11 12 22 11 22 22 12 11 11 11 22 12 11 22 12 12 11 22 11 11 11 11 12 22 22 11 12 22 11 12 11 11 12 22 12 11 22 11 11 12 11 22 22 22 11 12 12 11 12 22 22 12 22 12 22 11 11 22 12 11 12 22 11 11 11 12 22 12 11 22 11 11 12 12 22 22 11 22 22 11 12 12 11 11 11 12 11 12 11 11 11 11 11 22 22 11 12 22 12 00 11 11 11 12 11 12 11 11 11 11 11 12 11 12 22 11 11 12 11 11 11 11 22 11 12 22 11 22 22 22 11 12 12 12 22 22 12 12 22 11 11 22 22 11 12 22 11 11 12 12 22 11 22 22 12 12 22 11 12 22 11 12 22 11 22 22 22 11 11 11 22 11 11 11 22 11 12 12 12 12 22 12 22 11 11 11 12 22 11 22 11 22 11 11 22 11 12 11 22 12 11 22 11 12 12 22 12 12 12 12 11 11 22 12 22 12 22 22 11 12 22 12 12 12 12 11 12 11 11 12 22 11 11 22 12 12 22 11 00 11 22 22 11 11 12 22 12 11 11 22 12 11 11 12 22 11 22 11 11 22 22 11 22 22 12 12 11 11 11 22 22 11 22 11 11 12 12 12 11 11 22 12 11 11 22 12 12 11 12 22 11 11 11 22 22 22 22 11 12 11 22 11 11 22 11 12 11 11 11 12 22 11 12 22 12 12 12 22 12 12 22 12 11 22 22 12 22 12 12 12 12 11 11 22 11 22 22 00 11 22 12 12 12 12 12 00 22 12 22 22 11 22 22 11 12 12 12 11 22 12 22 11 11 11 11 12 12 11 12 12 12 11 22 11 11 12 12 11 11 12 22 12 12 11 11 12 22 12 12 12 22 12 22 22 11 11 11 12 11 12 12 12 11 22 12 11 11 22 12 12 12 22 12 12 12 11 22 11 22 12 11 11 11 11 11 11 11 22 12 22 11 11 12 22 12 11 11 12 22 12 11 22 11 12 12 22 11 11 12 11 11 11 11 12 22 11 12 11 11 11 12 22 12 22 22 11 11 22 12 11 22 11 11 12 12 12 12 12 22 11 22 11 12 12 22 11 22 12 22 11 11 11 12 12 12 00 12 11 12 11 12 12 12 22 22 22 11 11 11 22 22 11 11 11 22 12 12 11 11 12 12 00 12 22 11 12 22 11 22 12 11 22 12 11 12 12 12 11 12 12 11 00 12 12 11 22 11 11 11 12 22 11 11 12 11 12 22 12 12 12 11 22 11 22 12 11 11 12 22 22 12 11 11 11 11 12 11 11 11 22 11 12 11 11 12 11 22 12 22 12 12 11 22 11 12 12 12 12 22 22 11 12 12 22 11 12 11 12 11 11 12 12 11 11 11 12 12 12 12 22 22 11 22 12 12 11 12 11 22 12 12 11 11 11 22 11 22 22 22 22 12 22 11 22 22 22 12 12 12 11 11 22 22 22 12 11 11 22 12 11 12 12 12 11 11 22 12 12 22 11 22 22 12 11 12 22 11 22 11 22 12 22 11 11 22 12 11 11 12 12 11 11 11 11 11 11 11 11 11 11 22 11 22 22 11 11 11 11 11 11 22 22 12 11 11 11 11 12 11 11 11 12 22 22 11 11 11 22 22 11 11 11 22 22 22 11 22 11 11 22 12 12 22 12 12 12 12 11 11 12 22 12 11 22 12 11 11 22 11 22 11 22 22 11 22 12 22 11 22 22 11 22 22 11 11 22 11 22 11 11 00 12 12 12 12 11 11 11 11 12 22 12 22 22 11 11 11 11 11 12 12 22 11 22 11 22 22 22 12 11 12 11 12 11 22 22 11 11 11 11 22 22 22 11 22 11 12 12 12 12 12 12 12 12 12 11 11 12 22 12 11 22 22 11 22 12 12 12 12 12 12 22 22 12 11 22 12 12 11 12 22 11 11 11 12 11 12 12 11 22 12 12 12 12 11 11 22 11 12 11 11 22 11 22 11 22 00 22 11 11 12 11 11 11 22 11 12 11 12 11 11 11 22 11 11 11 12 22 11 11 11 12 22 22 22 11 22 12 11 00 11 11 22 12 22 11 22 11 12 12 11 12 22 22 12 11 12 12 22 22 22 12 11 11 12 11 22 22 12 11 12 11 12 11 11 22 22 12 12 11 12 22 11 12 00 12 11 12 00 12 12 11 12 12 12 12 11 22 12 11 12 22 12 12 12 22 12 22 12 00 11 12 12 12 11 11 12 22 22 12 12 22 12 12 11 11 12 12 12 22 12 11 11 22 22 22 11 12 22 22 12 22 22 11 11 11 11 11 11 12 22 22 22 22 12 11 12 11 12 12 22 22 11 12 12 22 12 11 22 11 11 11 12 22 11 12 11 11 22 22 22 11 11 12 12 11 11 11 22 12 11 11 22 11 11 12 11 11 11 22 12 12 22 11 11 12 12 12 11 12 11 22 12 12 11 22 11 11 12 22 12 11 12 12 11 12 11 12 11 22 11 22 22 12 12 12 22 12 11 11 12 12 11 11 22 22 22 12 11 11 22 22 22 00 22 12 22 12 12 11 11 11 11 11 11 11 12 11 11 11 22 11 00 11 11 22 11 12 11 11 12 22 12 22 12 12 12 11 22 22 11 22 12 12 22 22 11 12 11 11 12 11 22 12 11 11 22 12 22 11 22 11 22 12 11 12 11 12 00 22 12 12 12 22 11 12 11 22 11 12 12 11 22 22 12 22 22 11 22 11 22 11 11 22 22 11 12 22 22 12 11 22 22 11 22 12 22 11 12 11 11 12 12 12 22 11 12 12 11 22 12 12 11 22 11 11 22 22 12 12 11 11 11 11 22 12 11 22 11 11 22 11 11 11 22 22 11 22 12 11 11 12 11 11 12 22 11 11 11 22 22 11 11 22 12 11 12 22 12 12 22 22 22 22 11 11 11 22 12 12 12 12 11 12 22 11 12 22 11 12 12 12 12 12 12 12 22 22 11 11 00 12 22 22 22 12 22 11 22 12 12 22 12 22 22 22 11 11 22 22 22 11 12 11 11 22 12 12 11 11 12 22 12 11 22 12 22 22 12 22 22 12 11 11 22 11 12 12 11 22 11 11 22 11 11 22 22 12 11 12 12 12 12 11 11 11 22 22 11 22 22 22 12 11 22 22 22 12 22 11 11 12 12 11 22 22 22 22 11 11 22 12 22 11 22 12 12 11 12 11 11 22 11 22 11 12 11 12 12 11 12 22 11 12 22 11 12 11 22 12 12 12 11 12 11 22 12 11 11 11 00 12 11 12 12 12 11 22 12 22 12 12 12 12 12 22 22 22 22 12 12 12 22 12 22 22 11 22 12 22 12 22 22 12 11 22 11 22 11 22 12 12 12 11 22 11 11 11 12 11 12 22 22 22 22 12 22 11 22 22 12 12 22 22 00 22 12 22 22 11 12 11 22 22 11 12 22 12 11 22 22 12 22 22 11 11 11 11 22 22 22 22 11 22 12 22 11 11 12 11 11 11 12 22 11 11 22 22 11 11 12 11 22 22 22 12 11 22 12 12 11 11 22 12 12 11 22 11 12 22 11 22 11 11 22 11 12 22 11 12 11 11 12 12 11 22 22 12 12 22 11 11 12 12 12 22 11 11 12 11 12 11 11 12 22 11 11 12 22 11 22 12 12 22 12 22 12 12 11 11 22 12 12 11 12 12 22 11 11 22 22 12 11 12 12 22 22 11 22 22 11 22 11 11 12 11 22 11 12 12 11 11 12 11 12 11 11 12 11 11 11 22 22 11 12 22 11 11 22 12 11 22 11 12 12 12 12 11 11 11 12 11 12 12 12 22 22 22 22 22 11 22 12 11 11 22 22 12 12 22 22 22 11 22 22 11 22 22 12 22 11 11 12 12 12 11 11 12 11 12 12 22 12 12 11 12 22 11 11 12 11 11 11 22 12 12 22 12 11 22 12 12 12 12 11 11 22 11 22 11 22 11 22 12 12 12 11 11 22 11 11 11 22 12 11 00 12 22 12 22 22 11 22 11 12 22 12 12 12 22 11 11 12 22 11 12 22 11 22 12 12 11 11 11 11 22 11 11 12 12 11 11 11 12 22 12 11 22 11 22 11 22 22 11 22 12 11 12 11 11 22 11 22 22 12 22 12 11 22 12 11 22 22 12 22 12 11 11 22 11 11 12 11 00 22 12 22 11 22 22 11 22 22 11 11 22 11 22 22 22 22 22 22 11 11 22 12 22 22 22 12 11 22 22 11 22 22 11 12 11 11 22 11 12 12 11 22 11 22 22 11 11 22 11 11 11 11 12 22 22 11 12 11 12 11 22 11 22 12 11 11 22 12 22 12 12 12 11 22 22 22 22 22 12 11 11 00 12 22 22 11 11 22 22 11 12 12 12 12 12 12 11 22 12 11 12 12 22 22 11 11 22 12 11 22 12 22 12 22 11 22 22 22 12 11 11 11 11 12 11 11 11 11 11 12 12 12 12 22 12 12 22 22 22 12 11 12 22 12 12 11 22 12 12 11 11 22 11 22 12 12 22 22 11 22 22 12 22 11 12 11 12 00 11 12 22 12 11 12 22 22 11 11 22 11 12 11 11 11 12 12 12 22 12 12 12 11 11 11 12 22 11 12 11 22 11 11 22 12 12 22 11 12 12 12 12 22 12 11 22 12 12 22 11 11 11 11 11 22 12 22 11 11 12 22 12 11 12 12 22 11 12 22 22 11 11 11 22 22 12 12 22 11 12 11 22 22 12 22 22 11 12 12 11 11 22 11 11 12 11 11 12 22 12 12 11 22 12 12 22 22 22 11 22 12 22 12 22 12 22 11 11 22 12 12 11 12 12 12 11 11 22 22 11 22 11 22 22 11 22 22 12 12 11 12 12 22 22 12 12 12 11 12 22 12 11 12 11 11 11 12 22 22 22 11 11 11 11 11 22 11 22 22 22 12 22 22 12 11 12 11 11 12 11 22 11 12 11 00 12 12 11 11 11 11 11 22 11 22 12 11 22 11 12 22 00 11 11 22 11 11 12 12 12 11 12 22 11 12 22 12 11 11 12 22 11 11 11 22 11 22 22 22 12 12 11 22 22 11 12 11 11 11 11 22 12 11 12 22 11 11 22 12 12 22 12 12 22 11 22 12 22 22 11 12 11 22 22 22 11 11 11 12 11 11 22 12 22 11 12 22 11 12 12 11 22 11 12 00 22 11 12 00 12 22 12 12 11 11 11 11 11 22 22 11 12 11 11 22 11 12 11 11 11 11 12 22 22 22 22 12 12 22 12 11 12 22 11 11 11 22 12 22 11 12 22 22 22 11 12 22 12 12 11 12 11 12 11 22 22 11 11 22 12 22 22 11 11 22 11 12 12 11 12 11 22 12 12 22 22 12 12 22 22 11 12 22 22 22 12 12 12 12 12 12 11 12 12 22 12 11 11 00 22 22 12 11 12 12 11 22 11 22 00 11 22 12 22 12 22 22 12 12 12 12 11 11 22 22 22 11 12 12 12 11 11 11 12 11 12 11 11 22 22 11 12 12 11 22 12 11 11 12 11 11 22 11 22 22 11 11 11 11 11 22 22 22 22 12 11 11 22 12 22 22 11 11 11 12 11 11 12 12 11 11 12 11 11 22 22 22 11 22 22 12 12 11 11 12 11 11 11 11 12 12 11 11 22 12 11 12 11 12 12 11 12 22 11 12 22 11 12 11 22 12 22 11 11 11 11 12 12 12 22 22 11 12 22 11 12 11 12 22 11 22 11 11 11 22 12 11 22 12 22 11 11 11 11 22 11 12 12 11 22 11 11 22 22 12 12 22 12 12 12 11 22 11 12 11 22 12 22 22 11 11 22 11 12 12 11 11 12 12 11 12 22 11 11 11 22 11 22 12 12 22 22 12 11 00 12 22 12 22 22 11 22 12 12 12 12 12 12 11 22 12 22 12 11 11 11 22 12 22 00 22 12 11 12 11 12 12 11 12 22 22 12 12 22 12 12 22 22 12 22 22 11 11 22 22 22 11 22 12 22 11 22 11 22 12 12 22 12 11 22 12 12 22 12 12 22 12 22 22 11 12 22 22 11 12 12 22 12 11 22 12 22 12 22 12 11 12 22 22 22 22 11 12 22 11 11 12 12 12 22 22 11 22 12 22 11 12 22 12 12 12 11 12 12 22 12 22 22 12 22 22 12 11 22 11 22 12 12 12 11 00 22 11 12 22 11 12 22 22 22 12 11 11 12 22 11 22 12 11 11 22 11 12 12 11 12 12 12 12 11 22 11 11 22 22 11 12 12 12 11 11 22 12 22 12 12 11 12 12 22 11 12 12 22 12 22 12 11 22 12 11 12 12 12 11 12 12 12 11 12 12 22 22 11 22 00 22 22 11 22 22 12 22 22 12 11 00 11 22 12 11 12 22 22 22 11 11 22 11 11 12 22 11 22 12 22 11 11 11 11 12 11 11 22 11 22 11 12 12 11 12 22 12 11 12 22 12 11 12 12 11 12 11 22 22 12 11 12 12 11 22 22 11 22 22 12 22 12 22 22 12 22 11 12 11 12 12 11 11 12 22 11 12 12 11 22 12 22 12 12 12 12 11 12 22 12 12 11 22 12 12 22 22 22 12 22 22 11 22 12 11 12 12 22 12 11 22 22 11 12 11 12 11 12 11 12 12 22 11 22 11 12 11 12 22 12 11 11 22 00 12 22 22 22 12 22 12 12 12 12 12 12 11 12 11 11 12 22 11 22 11 22 11 12 12 22 22 12 11 22 11 22 12 22 11 12 11 11 12 12 22 11 22 12 11 22 22 11 22 11 11 12 12 11 12 12 22 12 11 22 11 22 11 00 11 11 22 22 12 22 11 22 22 22 11 22 22 22 12 12 11 12 12 22 11 11 22 22 11 12 12 11 22 12 11 12 11 22 11 22 22 22 22 12 22 11 12 11 12 22 11 11 22 22 11 12 12 22 12 11 12 12 11 11 12 11 12 11 22 22 00 11 22 11 22 12 22 22 11 12 12 12 11 11 12 11 11 12 22 12 22 12 12 12 22 00 12 22 11 12 22 11 11 11 11 12 12 11 12 22 12 22 22 22 22 22 22 22 22 11 11 12 22 12 22 22 11 22 22 11 22 22 22 11 22 22 12 22 12 12 11 22 11 11 11 12 11 22 11 12 22 22 12 22 11 22 11 12 11 11 22 11 11 12 12 12 12 22 22 12 11 22 22 22 22 12 12 12 22 12 11 22 12 22 12 12 12 22 22 11 12 11 11 00 22 11 22 11 11 11 11 22 22 11 11 12 11 22 11 11 11 11 11 22 22 11 11 11 11 12 22 22 11 22 12 12 00 12 22 22 12 22 11 12 11 12 11 12 22 11 11 11 22 11 12 12 12 22 12 22 22 12 12 22 12 12 22 11 11 12 12 11 11 11 11 11 22 22 22 12 12 12 22 12 12 11 11 22 11 11 12 11 12 22 12 12 22 11 22 22 12 11 22 11 12 11 22 11 12 12 12 11 22 22 11 11 12 12 12 12 12 22 11 12 22 22 11 22 22 12 22 22 11 12 22 12 12 12 12 00 11 12 12 22 12 12 12 22 12 22 11 11 11 12 22 11 11 12 12 12 12 12 22 22 22 11 12 12 12 12 12 11 12 11 22 11 11 12 11 12 11 12 22 22 11 22 22 12 12 12 22 12 11 12 22 11 11 22 22 11 12 22 12 12 22 12 12 12 22 22 12 22 11 22 22 12 22 11 22 11 11 11 22 22 22 11 22 22 22 11 22 22 22 22 11 11 11 11 22 22 22 11 11 22 11 12 11 22 12 11 12 12 12 12 11 11 11 11 22 22 12 22 11 12 12 22 22 11 11 12 22 22 11 12 22 22 12 11 12 11 11 00 22 11 11 22 12 12 11 22 11 11 22 11 12 11 11 22 11 12 22 22 22 12 11 12 12 12 12 12 12 12 12 11 11 22 11 11 22 11 12 11 12 11 12 11 12 11 11 12 12 12 12 12 12 11 12 12 12 12 11 22 12 12 12 12 11 11 12 22 11 12 11 22 22 22 12 12 22 22 12 11 12 22 22 12 12 12 11 22 12 12 11 11 11 22 12 11 12 12 11 12 22 11 22 22 22 12 22 11 11 12 22 22 12 22 12 22 11 11 22 11 12 22 22 22 22 11 22 12 12 11 11 22 11 22 12 11 11 12 12 11 12 11 12 11 22 11 22 11 12 11 11 11 12 11 11 22 12 12 11 11 22 11 11 11 00 22 12 00 11 22 11 22 11 12 22 11 11 22 12 11 12 12 11 12 12 22 11 12 12 12 11 11 12 11 22 22 11 22 22 22 12 00 12 11 11 22 22 00 12 22 11 12 11 22 11 22 11 22 22 22 22 22 12 12 22 12 22 22 11 22 11 11 00 11 12 22 12 22 22 12 11 12 22 22 11 11 12 12 22 11 22 22 22 22 22 22 11 12 11 12 12 22 12 12 12 12 22 22 12 12 11 12 12 22 22 11 12 22 11 11 11 12 22 11 12 12 12 12 11 11 12 22 12 12 22 11 22 12 12 11 22 12 00 00 11 12 11 11 22 11 12 11 11 11 12 22 12 12 11 11 11 11 11 22 22 11 00 11 12 12 12 11 11 12 11 11 11 22 11 11 11 22 12 11 22 11 12 11 12 22 11 22 12 11 12 12 22 22 12 11 11 12 12 11 12 12 12 22 22 22 11 12 22 22 00 12 12 22 11 22 11 11 11 12 11 12 22 12 12 12 12 11 12 11 11 12 11 12 22 12 22 12 12 22 12 12 12 22 11 22 12 22 12 11 11 11 22 12 11 11 11 11 22 12 11 12 12 11 22 11 11 12 11 12 22 11 12 12 12 22 11 11 12 11 11 12 12 22 11 12 12 11 00 11 11 12 12 11 11 12 11 22 22 12 12 11 22 22 11 22 22 22 22 22 12 11 11 11 11 11 11 11 12 12 22 22 22 22 22 11 12 22 22 11 12 22 12 12 22 12 12 22 22 22 22 12 22 11 12 00 12 12 12 11 11 11 12 12 11 12 12 11 12 12 22 12 11 22 12 12 22 12 12 12 12 22 11 12 11 12 11 11 22 22 22 22 11 12 11 12 11 22 22 22 22 22 22 12 22 11 22 11 12 22 22 22 22 11 11 11 11 22 22 12 12 12 12 12 12 12 12 22 11 22 22 12 12 22 12 00 22 22 12 11 12 12 22 11 22 12 11 22 11 11 12 11 11 12 12 11 11 11 12 11 22 22 22 12 12 11 12 12 22 12 11 11 12 12 22 11 11 12 22 22 22 22 12 22 22 11 11 11 22 22 11 22 22 11 12 22 11 11 12 22 12 12 12 12 22 22 11 11 22 22 22 22 12 22 12 12 11 11 22 22 22 22 11 12 11 12 11 12 12 22 22 22 11 22 12 12 22 22 11 11 22 22 22 22 22 12 11 12 11 12 11 22 22 22 12 22 11 11 11 11 11 12 12 22 12 22 12 22 12 12 11 22 11 22 12 12 12 22 12 11 11 11 11 12 22 12 12 11 22 11 11 11 12 11 22 12 22 12 22 12 22 00 11 22 11 11 11 11 22 12 12 00 12 12 12 22 12 22 11 11 11 12 11 22 22 11 12 12 12 22 11 11 22 12 22 22 11 22 11 11 22 11 12 22 12 12 00 11 12 22 12 12 12 12 12 22 22 11 12 12 12 22 00 11 11 11 11 12 11 11 12 12 12 11 12 12 22 11 12 11 22 11 11 22 11 12 22 22 22 12 11 12 11 12 22 22 11 11 22 11 12 12 11 11 22 22 11 12 11 11 12 22 22 22 11 11 12 12 12 11 11 22 12 22 12 12 22 11 12 22 12 22 11 11 11 22 22 11 12 11 12 11 22 12 00 22 22 22 22 11 12 22 22 22 12 22 12 11 11 12 11 11 11 22 11 12 11 22 12 12 11 12 12 11 11 11 11 12 11 11 12 12 22 22 12 11 11 12 22 11 11 22 12 22 12 11 11 11 12 12 12 11 11 12 12 11 12 22 11 11 11 11 12 11 11 22 11 22 22 11 11 22 22 22 22 12 11 11 12 22 22 22 22 22 22 22 11 12 11 11 11 12 22 12 11 22 11 22 12 11 12 22 12 22 11 12 11 11 12 11 22 11 12 11 11 12 11 22 12 12 11 12 11 22 12 11 22 12 11 12 12 22 11 22 22 11 12 12 11 11 22 12 11 12 12 11 12 11 12 11 12 22 11 22 22 11 11 11 22 11 12 12 22 11 12 12 11 11 11 11 22 12 12 11 11 11 11 12 12 22 12 11 12 22 12 12 12 11 12 11 12 11 11 11 12 11 22 12 11 11 11 12 22 11 11 22 11 22 22 11 11 11 12 11 12 12 11 22 22 22 12 12 11 22 11 11 12 12 12 22 22 12 22 12 22 22 12 22 22 22 12 11 11 22 12 22 22 22 22 12 12 11 12 11 12 22 22 22 11 11 11 12 11 22 22 11 22 11 12 12 11 22 22 12 22 12 22 22 11 22 22 12 11 22 12 12 00 22 22 11 22 11 12 11 11 11 11 11 12 12 22 11 12 11 11 12 22 12 22 22 12 22 11 12 12 12 22 11 22 22 22 12 12 12 11 22 12 11 22 11 11 22 11 11 11 12 11 12 12 22 11 22 11 11 22 11 11 11 22 11 22 11 22 22 22 12 11 11 22 12 12 22 22 22 12 12 22 12 11 22 12 12 11 11 22 22 22 11 22 22 11 12 22 11 22 22 22 11 12 11 22 11 12 12 22 22 11 12 12 11 11 22 11 11 22 12 11 22 11 12 12 12 11 11 11 22 12 12 12 11 22 11 12 12 22 22 22 12 11 22 11 22 11 11 12 22 22 12 12 11 12 22 12 22 22 11 12 11 22 11 22 22 11 12 12 22 12 22 22 12 00 11 12 11 12 22 22 12 22 00 22 11 11 00 22 12 11 22 22 12 22 11 12 11 22 11 12 22 11 11 11 12 22 22 22 12 12 12 12 11 12 11 22 12 12 12 11 12 11 12 12 12 22 12 12 22 11 22 11 22 11 12 22 11 22 12 22 22 22 12 12 12 12 22 22 12 12 22 11 11 11 22 11 11 00 22 12 12 12 12 12 11 11 11 12 11 11 11 11 22 22 22 11 12 12 12 22 12 11 11 11 11 11 22 22 11 12 11 11 22 22 00 12 12 22 12 12 11 11 00 11 11 11 12 22 22 22 12 12 12 12 22 12 12 22 22 11 12 11 12 11 12 22 11 12 11 00 22 22 12 11 11 11 11 11 12 22 11 22 22 12 12 11 12 22 11 12 12 12 11 22 22 22 12 22 22 00 22 12 12 11 12 11 22 12 22 12 22 11 22 11 12 22 11 11 12 11 22 12 11 22 12 12 12 11 11 00 11 11 12 12 11 22 11 11 12 12 12 11 11 11 12 00 11 11 22 11 12 12 11 12 12 22 12 00 12 12 12 12 12 11 12 12 12 22 12 12 12 22 12 12 00 12 11 11 11 12 22 11 11 22 11 12 12 12 22 22 11 22 11 11 11 22 11 22 11 11 12 22 22 11 12 12 12 22 12 22 22 12 11 22 12 12 11 11 12 11 11 22 11 11 22 12 12 22 00 22 12 22 12 11 12 11 22 22 22 12 11 12 11 22 11 22 12 22 11 22 22 22 11 11 12 11 12 12 22 22 11 11 22 11 22 12 22 22 22 12 12 22 22 11 12 22 22 22 12 12 12 11 11 11 12 11 12 12 22 22 22 12 11 12 12 22 11 12 22 12 22 12 11 11 12 22 22 22 22 22 11 22 11 22 12 12 11 12 12 11 00 11 12 22 12 12 12 11 11 12 22 11 12 12 11 12 11 11 11 11 11 11 12 22 22 22 11 11 12 22 22 12 11 22 12 12 11 22 00 12 12 22 22 22 12 11 22 11 12 11 00 12 12 11 12 11 11 22 22 12 22 12 12 11 22 11 11 11 22 12 11 22 22 12 11 12 12 11 11 22 22 11 12 22 11 22 12 11 22 12 12 12 22 11 12 22 12 11 11 12 12 22 11 00 22 22 11 12 11 11 11 11 22 00 22 12 11 22 12 11 12 12 11 12 22 22 22 12 22 22 11 11 22 11 22 12 11 12 12 12 22 22 12 12 22 11 11 12 22 11 12 11 22 22 12 22 12 22 11 12 11 22 00 12 22 12 22 12 11 11 11 22 12 11 12 12 12 11 11 12 11 12 11 12 22 12 11 12 11 22 22 12 11 12 11 22 12 22 11 11 12 11 22 12 00 22 22 12 11 11 12 12 22 12 11 22 11 22 22 11 22 11 12 12 22 11 11 11 22 12 11 22 11 22 11 00 11 00 12 12 12 22 11 22 22 12 11 11 22 22 11 22 22 11 22 22 11 11 22 22 22 22 11 11 22 22 12 12 12 11 11 11 12 11 12 12 12 12 11 11 22 11 22 11 22 11 22 11 22 22 11 11 11 22 22 11 22 11 22 11 11 12 12 12 22 00 11 22 22 12 12 11 12 11 12 22 12 11 22 11 12 12 11 22 22 12 12 11 12 11 22 12 11 22 11 11 22 11 12 12 11 11 12 22 22 12 12 12 22 22 22 11 22 22 12 12 22 11 22 11 22 22 22 11 22 11 12 11 22 22 12 12 22 00 12 11 12 22 22 11 12 12 22 22 12 12 11 12 12 12 12 12 22 12 11 12 12 22 11 11 11 12 22 22 12 12 22 11 11 22 22 12 12 12 12 11 22 22 22 12 11 22 12 22 12 22 11 12 12 12 22 12 12 11 12 22 12 00 12 12 12 00 11 22 12 00 12 12 22 12 11 22 22 22 22 12 22 22 22 12 11 11 22 22 12 22 12 11 12 22 11 22 12 12 11 11 11 22 22 12 11 11 12 11 11 22 11 11 11 22 11 12 11 22 22 22 12 12 11 11 22 22 12 11 22 11 12 12 12 12 11 22 12 22 11 12 22 12 22 22 11 12 12 22 22 11 11 11 12 12 11 12 11 12 12 12 12 22 22 12 22 22 00 12 12 11 11 11 11 11 11 00 22 12 22 12 11 11 22 11 22 12 22 11 22 12 12 12 11 22 22 12 22 22 22 11 22 12 11 12 12 22 12 12 12 11 22 22 12 22 22 12 22 11 11 11 00 11 12 22 22 12 22 11 12 22 22 11 22 22 11 12 00 11 22 22 12 22 12 22 22 22 22 12 12 11 12 12 12 00 22 11 12 12 11 11 11 11 22 22 11 11 22 12 12 11 11 11 22 12 11 22 22 22 22 22 12 11 22 22 11 12 11 11 11 12 22 12 22 12 22 12 11 22 11 11 22 22 22 11 12 22 12 22 11 12 12 12 22 12 22 22 11 22 22 22 12 12 12 11 22 22 22 11 11 22 22 12 22 22 11 22 22 12 12 11 11 22 12 12 11 12 12 12 22 22 22 12 12 12 11 22 12 22 12 11 11 22 11 11 12 11 11 22 12 12 22 12 00 22 22 11 22 12 12 22 12 22 11 11 12 11 11 12 11 22 22 11 12 22 12 12 12 12 11 11 22 12 11 12 11 22 22 12 22 11 22 11 12 22 12 12 12 12 22 12 11 22 22 12 22 12 11 12 12 22 22 11 22 22 11 11 22 11 11 11 22 22 22 11 22 22 11 11 11 11 22 22 11 22 22 11 22 11 22 11 11 11 11 11 12 11 22 22 22 12 11 11 11 12 12 22 12 22 11 11 12 22 12 12 12 11 12 11 12 11 12 12 22 11 22 22 22 22 12 12 12 11 22 22 12 12 12 11 11 11 11 22 22 12 12 22 22 12 11 12 11 22 00 12 22 22 22 11 11 22 22 12 11 12 22 12 11 22 12 11 22 12 22 22 12 12 22 12 12 12 11 22 11 12 22 12 12 12 11 22 22 00 22 22 12 12 22 12 11 12 11 22 11 22 22 12 11 11 11 11 22 12 12 22 11 22 11 22 22 12 11 00 22 12 11 22 22 11 12 11 00 22 11 12 11 12 00 11 22 12 22 12 12 11 22 12 11 00 11 12 11 11 22 22 22 12 11 22 11 11 12 22 22 22 22 12 22 11 12 22 22 12 22 11 11 22 11 12 22 12 12 22 12 22 12 22 12 11 11 12 12 22 22 11 12 11 22 11 22 11 12 12 12 12 12 22 12 22 22 22 11 22 22 11 11 11 11 22 12 12 12 12 00 11 22 11 12 22 22 11 12 22 12 12 12 22 12 12 22 12 11 22 00 12 22 12 11 22 22 22 11 22 00 12 22 22 22 11 11 12 11 11 11 12 11 12 11 22 12 22 12 11 22 11 12 22 11 22 22 12 22 11 11 22 12 11 22 12 11 11 22 11 22 11 00 11 00 22 11 12 11 12 12 12 22 22 22 22 12 12 12 22 22 12 00 11 22 22 22 11 11 22 22 12 12 12 12 12 11 12 22 22 12 12 12 12 22 12 12 11 22 22 11 11 11 11 11 12 11 22 11 11 11 22 11 11 22 00 12 12 12 12 12 22 12 22 12 12 11 22 22 22 11 12 22 11 00 00 12 11 22 12 22 22 11 12 12 12 11 12 22 22 22 12 22 12 12 22 22 00 22 12 12 22 11 22 11 22 11 22 22 12 22 12 11 12 11 22 12 00 22 11 12 11 12 22 12 22 22 00 12 11 11 12 12 22 11 22 12 12 12 11 12 11 11 22 12 22 11 22 12 22 22 22 22 12 12 22 22 12 22 11 12 22 22 12 12 12 11 22 11 11 11 22 22 11 22 12 22 22 12 00 12 12 11 12 22 11 12 12 11 12 22 12 12 22 11 22 22 11 22 12 12 11 12 12 12 22 11 11 12 12 12 22 22 22 22 12 12 22 22 22 11 22 12 22 11 22 11 11 22 12 11 22 22 12 22 22 22 22 11 12 12 22 11 12 12 22 12 12 12 12 22 22 22 22 11 22 12 22 11 22 22 22 22 22 12 22 22 12 12 12 12 22 11 22 22 11 22 11 00 11 22 11 22 11 22 12 12 11 22 12 12 22 12 22 11 11 11 12 22 11 12 12 11 11 11 11 12 22 12 11 22 12 12 22 11 11 12 11 11 12 11 12 11 12 22 12 22 22 22 12 22 12 12 12 12 12 11 22 11 11 12 11 22 22 12 11 11 22 22 12 22 12 12 22 11 12 12 11 11 11 12 22 12 12 22 12 12 11 12 12 22 12 11 11 22 11 22 22 22 12 12 22 11 22 22 11 22 12 11 22 22 11 22 12 22 11 22 12 11 22 11 22 11 22 12 12 12 11 11 22 11 12 11 11 12 00 22 12 12 22 11 22 22 22 11 12 11 22 12 11 11 22 22 22 12 12 22 12 12 12 22 22 12 22 12 11 12 11 00 22 22 11 22 22 22 12 12 11 12 22 22 11 22 22 22 11 12 22 22 11 12 22 22 12 22 11 12 11 11 11 12 11 22 22 11 22 12 22 22 11 11 22 22 12 12 12 12 12 12 22 11 12 22 11 12 11 22 22 22 11 00 11 22 12 22 12 22 11 22 12 12 22 11 22 11 12 11 11 11 00 12 12 11 22 12 12 11 22 12 12 22 11 12 22 12 22 12 22 00 22 22 00 12 12 12 11 22 12 11 11 12 12 22 12 11 22 12 11 22 22 11 12 22 22 22 22 11 12 22 00 22 11 22 12 12 11 22 11 11 11 00 22 11 12 12 11 22 12 12 12 22 22 22 22 12 22 11 22 22 12 22 11 12 12 11 22 11 11 12 12 12 12 12 12 11 11 22 22 22 12 12 12 22 22 22 12 12 12 12 12 12 12 22 22 22 11 22 22 11 22 12 11 22 22 11 11 22 22 12 22 11 11 22 22 11 22 11 11 12 11 22 11 11 22 11 11 22 12 12 22 12 22 22 22 12 11 11 22 11 22 22 22 22 11 11 12 11 22 12 11 12 11 11 12 12 22 22 12 12 11 12 12 22 12 12 12 11 12 00 12 11 12 22 11 11 22 22 12 11 11 22 11 22 22 12 22 22 11 11 22 11 12 11 22 12 12 11 22 12 12 22 12 22 22 22 11 22 11 22 22 11 11 11 11 12 00 12 12 22 11 11 12 22 22 22 12 22 12 12 12 12 11 11 12 11 22 22 22 12 22 22 11 22 11 22 11 22 11 22 22 12 11 22 22 22 12 11 12 12 11 00 12 12 11 11 12 12 11 11 11 22 12 22 11 11 11 12 11 22 12 00 11 22 12 11 22 11 11 11 11 12 11 12 12 12 22 22 22 11 12 11 11 12 22 12 12 12 22 22 11 12 22 22 11 12 12 12 12 12 12 12 22 22 11 22 11 22 22 11 12 12 12 12 22 12 12 22 22 12 11 12 12 11 11 22 22 22 11 11 12 12 11 12 11 11 22 12 12 12 12 11 12 11 11 00 22 12 12 22 12 12 22 11 11 11 11 11 11 12 22 12 11 12 12 22 22 12 22 11 12 12 12 22 12 22 22 12 11 11 11 22 11 12 12 11 11 22 12 11 22 22 12 12 00 12 22 22 12 22 11 11 22 11 11 11 11 11 22 22 22 11 00 22 11 11 11 12 11 11 22 22 11 22 22 11 22 22 12 11 22 22 00 22 12 22 11 11 11 22 12 22 11 12 12 22 12 12 11 11 22 11 12 12 11 11 12 22 12 12 11 12 22 12 12 12 22 11 11 11 12 22 12 22 22 22 11 12 11 22 11 22 22 12 22 22 22 12 12 22 11 22 22 22 22 11 11 11 22 12 22 12 12 12 22 22 11
57 11 12 12 12 11 12 11 22 11 12 11 11 11 22 12 00 11 11 11 11 12 12 12 11 11 11 22 12 12 12 12 12 22 22 22 11 11 12 22 12 12 11 12 11 12 11 11 11 22 11 11 22 22 11 22 12 22 11 12 12 22 11 11 12 22 11 12 11 11 11 11 22 12 12 22 22 11 22 00 22 11 11 22 11 11 11 11 11 12 22 22 22 11 11 11 12 11 11 22 11 12 22 11 11 11 22 11 11 22 11 22 22 12 11 11 12 22 22 12 22 22 11 12 11 22 11 12 12 12 22 11 11 12 11 11 22 11 11 22 11 11 12 11 11 12 12 22 22 22 22 12 12 12 12 22 12 11 11 22 11 22 11 12 12 22 11 22 12 11 11 22 22 12 22 22 22 12 22 11 11 12 11 12 22 12 12 11 22 22 12 22 22 11 22 22 22 12 12 11 12 12 11 22 22 12 11 22 22 12 22 22 11 22 11 11 12 11 11 22 11 11 22 22 22 12 00 12 11 00 11 22 12 22 11 00 11 22 22 11 11 00 11 22 11 22 11 00 11 11 22 11 22 11 22 11 22 12 11 22 22 12 22 12 22 22 22 00 12 22 12 12 22 11 12 12 12 12 11 22 22 11 22 11 22 11 11 11 22 12 22 12 12 12 22 12 12 11 12 22 12 22 12 22 22 11 12 12 11 22 11 12 22 12 12 11 11 22 22 11 22 22 11 22 11 22 11 11 11 11 22 11 11 22 22 22 11 22 22 22 22 11 22 22 11 22 11 11 12 00 11 11 00 11 11 11 11 22 11 11 22 11 11 11 11 22 11 11 22 22 22 22 22 11 11 22 11 22 11 12 11 11 22 12 12 12 11 22 12 12 22 22 11 12 22 12 22 11 12 22 12 12 12 22 22 22 22 12 12 12 22 11 22 22 12 11 12 12 12 12 11 12 22 22 22 11 22 22 11 12 12 22 12 12 11 11 22 12 12 12 12 12 12 00 11 12 12 12 11 11 12 22 22 11 22 12 12 12 12 11 12 22 12 12 22 22 12 12 12 12 22 22 12 11 22 12 12 11 12 12 12 22 22 11 12 22 12 11 12 12 22 22 12 22 22 22 22 11 22 22 22 22 22 11 11 11 22 22 11 12 11 22 22 22 12 11 12 12 22 11 11 22 22 12 22 00 12 11 11 11 22 12 12 11 11 11 11 12 11 12 22 22 22 12 22 22 11 22 22 22 12 22 00 11 22 11 22 12 11 12 12 12 12 22 11 22 12 12 11 12 11 12 11 12 22 12 12 11 12 11 22 12 12 11 22 11 22 22 12 22 22 22 11 22 22 11 11 12 12 22 12 11 12 22 12 11 12 11 12 22 12 12 12 22 11 22 12 11 22 11 12 12 00 22 11 22 12 11 22 22 11 12 12 12 12 11 12 00 22 22 11 11 22 12 12 11 11 22 12 22 12 12 11 12 11 12 12 11 22 22 11 11 11 11 12 12 11 12 22 12 12 12 11 22 12 22 12 12 11 11 22 00 12 12 11 12 22 22 12 12 12 22 22 22 11 22 12 11 12 11 11 22 12 11 22 11 22 11 12 12 22 12 12 22 12 11 12 12 11 11 22 11 11 22 22 22 11 00 11 22 11 12 22 22 22 11 00 11 22 11 22 22 12 12 22 11 22 11 22 11 22 11 12 12 11 11 00 22 11 11 11 00 12 12 12 11 12 22 11 22 12 12 11 22 12 12 22 12 11 11 22 11 22 11 11 11 11 11 11 11 22 22 11 11 12 11 12 12 11 11 22 22 11 11 12 11 22 22 12 12 12 11 12 12 11 11 22 12 11 12 11 11 11 12 22 12 11 12 22 22 00 11 12 11 12 12 22 11 12 12 12 12 11 12 12 12 11 11 11 12 22 12 22 11 12 22 11 11 22 00 22 22 22 12 22 22 22 11 22 22 22 11 22 12 11 22 12 22 22 22 11 11 12 22 12 11 11 22 00 11 11 22 11 11 11 12 12 11 22 12 12 11 12 22 12 22 22 12 11 22 11 12 11 22 00 11 12 22 12 12 11 11 11 12 12 22 22 22 22 12 22 22 22 12 11 11 00 11 11 22 12 11 11 22 11 11 22 22 00 11 11 22 12 12 22 11 12 12 00 22 11 12 12 22 22 12 12 11 12 22 22 11 12 22 11 22 00 12 12 12 11 11 11 12 11 12 12 12 12 11 22 22 11 12 12 22 22 12 12 11 12 22 12 12 12 12 22 12 11 12 11 11 12 11 00 22 11 00 11 12 22 22 11 12 22 12 12 11 12 12 12 00 22 11 22 22 22 11 12 11 11 11 11 11 11 12 22 12 11 12 12 22 12 12 00 22 11 11 00 22 22 12 11 11 12 11 12 12 11 11 22 12 22 11 12 11 11 22 12 22 00 22 22 22 11 11 11 11 22 12 11 11 11 22 11 11 22 00 12 22 11 12 22 12 12 22 12 22 12 12 11 12 12 00 00 12 12 12 11 11 11 11 12 12 12 22 22 11 00 22 11 11 12 12 12 12 11 11 12 22 12 12 12 11 12 00 11 12 22 22 22 12 12 22 12 22 11 22 12 11 11 12 12 12 12 12 11 22 22 11 22 11 11 11 11 12 22 22 11 22 22 00 11 22 11 11 11 12 11 11 11 12 12 11 22 12 12 22 11 22 12 12 11 22 12 11 22 12 12 22 22 11 12 12 12 12 11 22 12 12 22 11 12 22 22 22 22 11 11 11 12 22 12 22 11 12 22 12 11 12 22 12 12 12 22 22 22 22 11 11 22 22 12 11 11 22 22 11 12 12 11 12 11 11 22 22 12 22 12 22 12 22 12 22 12 11 11 22 12 11 11 11 12 12 12 22 22 22 22 11 22 11 12 11 12 22 22 22 11 12 22 22 11 12 22 22 11 11 22 12 12 22 12 12 22 12 11 22 12 22 12 22 11 22 11 22 22 12 22 22 22 22 22 00 22 22 12 11 11 11 22 12 11 11 12 11 12 12 00 00 12 12 22 22 00 22 11 11 22 12 11 22 00 12 22 22 12 12 12 11 12 11 22 22 12 11 22 12 12 11 22 11 22 11 12 11 22 12 12 22 12 12 12 22 12 11 22 12 22 11 12 11 12 11 22 12 22 11 12 11 12 12 12 12 11 12 11 22 11 12 22 11 11 11 11 11 22 11 00 12 22 12 12 22 11 11 12 12 22 11 12 22 12 12 12 22 22 11 22 11 12 22 11 22 12 11 11 11 00 11 22 12 11 22 22 11 11 22 11 12 11 22 11 11 11 22 11 12 12 00 22 22 22 12 12 11 22 00 11 12 12 12 22 00 12 11 11 22 12 12 11 22 12 11 11 12 22 12 12 12 11 22 22 11 22 22 11 22 12 22 12 22 11 11 12 11 12 22 12 22 22 12 11 22 12 12 22 11 12 12 11 12 12 22 22 00 11 11 12 12 11 12 11 11 12 11 11 12 22 12 11 11 22 11 12 12 11 12 11 22 12 00 12 12 22 11 22 11 12 11 12 11 12 12 12 22 22 00 11 11 11 22 11 00 12 22 12 12 12 12 12 12 11 22 22 11 22 12 22 12 12 11 12 22 12 22 11 11 22 12 22 12 12 12 22 12 12 11 22 22 11 12 22 11 22 22 12 11 12 12 22 12 12 22 12 11 11 12 11 22 11 11 11 22 22 22 12 12 12 12 12 11 12 11 11 12 12 12 12 22 11 12 12 12 12 22 11 12 11 22 11 11 22 22 22 11 12 22 11 22 22 12 22 11 11 12 11 11 12 22 12 12 22 12 12 12 11 11 11 12 12 12 11 11 12 11 22 12 12 11 12 12 12 22 22 12 22 12 22 22 12 22 11 22 12 11 12 00 22 11 11 12 22 22 12 12 12 11 12 11 22 00 12 12 12 12 11 11 22 11 22 22 22 12 11 11 22 11 22 12 12 11 12 22 12 11 22 22 11 22 11 11 12 11 12 11 11 11 12 11 22 11 12 11 12 12 11 11 11 11 22 12 11 22 22 11 22 22 22 22 11 12 12 12 12 12 11 11 11 22 11 11 11 11 11 11 11 11 12 11 12 11 22 11 11 22 22 12 11 12 12 12 11 11 12 12 11 12 22 11 12 22 12 00 11 22 11 22 11 12 12 12 12 11 11 11 00 12 22 22 12 22 22 22 11 12 11 12 11 22 11 11 22 12 11 11 22 11 22 11 12 00 11 12 22 12 11 11 12 11 11 22 11 11 22 22 11 22 00 12 11 12 12 22 12 11 22 11 12 22 12 12 12 22 11 22 22 11 11 11 22 11 11 22 11 22 22 11 12 11 11 11 22 12 11 22 11 11 22 22 22 12 22 11 11 22 22 11 22 11 12 11 22 12 12 12 22 12 12 22 00 11 12 22 12 12 11 11 11 12 12 22 12 22 22 12 12 22 12 22 12 22 11 12 22 22 22 22 12 12 11 22 22 12 12 11 12 11 11 12 12 12 22 11 22 11 22 11 11 12 22 12 11 22 22 22 22 12 11 22 22 12 11 22 22 11 12 11 22 22 11 22 12 12 11 22 22 12 11 12 12 12 11 22 22 00 22 11 12 12 11 12 11 12 12 12 11 11 22 11 22 22 11 00 22 22 12 11 12 12 12 11 12 00 00 22 22 12 11 11 22 11 22 12 22 11 11 12 22 22 22 12 12 12 12 22 11 12 11 12 12 11 12 11 12 22 11 12 11 12 22 11 22 11 12 22 11 12 22 22 22 11 11 11 12 11 11 12 11 12 12 12 12 12 22 11 11 11 12 11 11 22 00 11 11 11 11 12 22 12 11 22 11 11 22 11 12 12 12 11 12 11 22 12 22 12 11 00 22 12 22 11 11 11 22 11 11 12 12 22 22 22 12 00 12 22 22 12 12 11 12 12 12 11 11 12 00 22 00 22 11 22 22 12 12 12 11 22 11 12 22 12 11 11 12 22 11 12 12 22 00 11 12 11 12 11 22 12 12 22 22 11 11 22 22 11 12 11 12 22 12 11 11 12 22 11 12 22 11 11 22 11 12 12 22 12 22 22 11 22 12 12 11 22 12 12 11 22 22 12 12 11 11 11 22 22 22 12 12 12 11 11 11 22 11 22 11 22 11 22 12 12 11 00 12 22 12 11 11 22 12 12 12 11 22 12 12 12 11 11 12 11 11 11 22 22 22 11 12 11 11 11 22 22 12 00 12 11 22 11 12 22 00 12 22 12 12 12 11 11 12 11 12 22 11 22 12 00 12 11 11 22 11 22 11 11 11 11 22 12 22 12 12 11 11 12 22 22 12 22 22 12 22 12 11 11 12 12 11 11 12 22 12 22 12 12 22 12 22 11 22 00 12 12 22 12 12 12 12 22 11 12 12 12 12 22 11 22 22 22 22 11 11 12 12 11 12 22 22 22 12 22 11 11 00 11 22 12 11 11 11 12 22 11 11 12 11 22 22 12 11 11 22 22 22 22 22 11 12 11 22 12 11 11 11 11 11 11 22 11 11 12 11 11 12 12 11 12 12 11 00 11 22 11 11 11 11 22 12 11 22 11 22 22 00 11 22 12 12 22 11 22 22 12 12 22 12 11 22 00 12 11 22 22 00 11 22 22 11 12 11 11 22 22 11 11 12 11 22 11 12 12 22 00 12 12 12 12 12 11 11 12 22 12 11 12 22 11 12 11 12 11 12 12 12 00 22 22 12 12 22 22 22 12 11 11 22 11 12 00 11 22 12 11 11 12 22 11 22 12 12 22 22 00 11 12 12 22 12 22 11 12 12 12 11 12 12 22 11 11 22 12 11 11 12 12 22 22 11 22 12 11 11 22 11 11 12 12 22 11 22 22 11 12 22 12 22 22 11 11 22 22 12 12 11 12 12 11 11 12 11 22 22 11 12 22 22 12 11 12 12 12 11 12 12 12 12 00 11 11 11 11 12 22 22 11 11 12 11 11 12 12 12 22 12 11 12 11 12 12 11 22 12 22 11 12 11 11 11 22 12 12 22 11 22 11 12 22 22 12 22 22 11 11 11 12 22 12 11 22 11 12 12 12 22 22 11 22 12 11 12 11 11 12 11 11 11 11 11 12 11 11 11 22 22 11 12 22 12 00 11 11 11 12 11 12 11 12 11 11 11 12 11 12 22 11 12 12 11 11 12 12 22 11 11 22 11 22 22 22 11 12 12 12 22 22 12 12 22 11 11 22 22 11 12 22 11 11 12 12 12 11 22 12 22 12 22 11 12 22 11 12 22 11 22 22 22 11 00 11 22 11 11 11 22 11 12 12 12 12 22 12 22 12 11 12 00 22 11 22 11 22 11 11 22 11 12 11 22 12 11 22 11 11 00 22 12 12 12 11 12 11 12 12 22 12 22 12 11 12 22 12 12 12 22 11 12 11 11 12 22 12 11 22 12 22 22 11 00 11 22 22 11 11 12 12 22 12 00 22 12 11 11 12 22 11 22 11 11 22 22 11 22 22 12 11 11 11 12 12 12 11 22 11 11 12 22 12 11 12 22 12 11 12 12 22 12 11 11 12 11 11 11 22 12 22 12 11 12 11 22 11 11 22 11 11 11 11 11 22 12 11 12 22 11 12 22 22 12 12 22 12 11 22 22 12 22 12 12 12 12 11 11 22 11 22 22 00 11 22 12 11 11 12 12 00 22 12 22 22 11 12 12 12 22 11 22 11 22 12 22 11 11 11 11 11 22 11 00 12 12 11 22 11 11 12 12 11 11 22 12 11 11 11 11 12 22 12 12 12 22 12 22 12 12 11 11 22 11 11 11 12 11 12 11 11 12 12 11 12 12 22 11 11 12 11 22 11 22 22 11 12 22 11 11 22 12 22 22 22 12 11 22 22 12 11 12 12 12 12 11 12 11 12 11 00 11 11 11 11 12 12 11 22 22 12 22 11 11 11 22 12 11 22 22 11 11 22 12 11 22 11 11 22 11 12 12 12 00 11 22 11 12 12 22 11 22 12 22 11 11 11 12 12 12 00 12 11 12 11 12 12 12 22 22 22 11 11 11 12 22 11 11 11 22 12 12 11 11 12 12 00 12 22 11 12 22 11 22 12 11 22 12 11 12 12 12 11 12 12 11 00 12 12 11 22 11 11 11 12 22 11 11 12 11 12 22 12 12 12 11 22 11 00 12 11 11 12 22 22 12 11 11 11 11 12 11 11 11 22 11 12 11 11 12 11 22 12 22 12 12 11 22 11 12 12 12 12 22 22 11 12 12 22 11 12 11 12 11 11 12 12 11 11 11 12 12 12 12 22 22 11 22 12 12 11 12 11 22 12 12 11 11 11 22 11 22 22 22 22 12 22 11 22 22 22 12 12 12 11 11 22 22 22 12 11 11 22 12 11 12 12 12 11 11 22 12 12 22 11 22 22 12 11 12 22 11 22 11 22 12 22 11 11 22 12 11 11 12 12 11 11 11 11 11 11 11 11 11 11 22 11 22 22 11 11 11 11 11 11 22 22 12 11 11 11 11 12 11 11 11 12 22 22 11 11 11 22 22 11 11 11 22 22 22 11 22 11 11 22 12 00 22 12 12 12 12 11 11 12 22 12 11 22 12 11 11 22 11 22 11 22 22 11 22 12 22 11 22 22 11 22 22 11 11 22 11 22 11 11 22 12 12 12 12 11 11 11 11 12 22 12 22 22 11 11 11 11 11 12 12 22 11 22 11 22 22 22 12 11 12 11 12 11 22 22 11 11 11 11 22 22 22 11 22 11 12 12 12 12 12 12 12 12 00 11 11 12 22 12 00 22 22 11 22 12 12 12 12 12 12 22 22 12 11 22 12 12 11 12 22 11 11 11 12 11 12 12 11 22 12 12 12 12 11 11 22 11 12 11 11 22 11 22 11 22 11 22 11 11 12 11 11 11 22 11 12 11 12 11 11 11 22 11 11 11 12 22 11 11 11 12 22 22 22 11 22 12 11 00 00 11 22 11 22 11 00 11 12 12 11 12 22 22 12 11 12 12 22 22 12 12 12 11 11 11 12 00 12 11 12 11 12 11 11 22 22 12 12 11 12 00 11 22 00 11 11 12 00 12 12 11 12 12 12 12 11 22 12 11 12 22 12 12 12 22 11 12 11 00 11 12 12 12 12 12 12 22 12 11 11 11 11 11 11 22 22 22 12 22 12 11 11 22 22 22 11 12 12 22 22 12 22 11 11 11 12 12 11 12 12 12 12 12 12 11 12 11 12 12 22 22 11 12 12 22 12 11 22 11 11 11 12 22 11 12 11 11 22 22 22 11 11 12 12 11 11 11 22 12 11 11 22 11 11 12 11 11 11 22 12 12 22 11 11 12 12 12 11 22 12 22 11 12 11 22 12 12 12 22 12 11 12 12 11 12 12 12 11 22 11 22 22 12 12 12 22 12 11 11 22 12 11 11 12 12 22 12 11 11 12 00 12 00 12 22 22 22 11 11 12 11 11 12 11 11 12 12 12 11 12 12 00 12 11 22 00 12 12 00 22 22 12 22 12 12 12 11 22 22 11 22 12 12 22 22 11 12 11 11 12 11 22 12 12 11 22 12 22 11 22 11 22 12 11 11 12 12 00 22 12 12 12 22 11 12 11 22 11 12 12 11 22 22 12 22 22 11 22 11 22 11 11 22 22 11 12 22 22 12 11 22 22 11 22 12 22 11 12 11 11 12 12 12 22 11 12 12 11 22 12 12 11 22 11 11 22 22 12 12 11 11 11 11 22 12 12 12 11 12 22 11 11 12 22 12 11 12 12 12 11 12 11 11 22 12 11 12 11 12 22 11 11 22 12 11 12 22 12 12 22 22 12 22 11 11 00 22 12 12 12 12 12 12 12 11 12 12 00 12 12 22 11 12 12 11 22 11 11 11 00 12 11 12 22 12 22 11 22 11 12 12 12 12 22 12 12 11 22 00 22 11 11 11 12 12 12 12 12 11 22 22 12 11 22 22 22 22 11 22 22 12 11 12 22 11 22 00 11 22 11 11 22 11 11 22 12 12 11 22 12 12 11 11 11 12 12 12 12 12 22 22 12 11 12 22 12 12 22 12 11 12 12 11 12 12 22 12 11 22 12 12 22 12 22 12 22 11 22 11 12 22 11 12 11 12 11 12 22 22 11 11 11 11 12 11 22 12 12 11 22 12 11 11 11 11 12 11 12 11 00 12 11 12 12 12 11 22 12 22 12 12 12 12 12 22 22 12 11 12 12 12 12 12 22 12 11 22 22 22 11 22 12 12 11 22 11 00 12 11 22 12 11 00 12 12 12 11 12 11 22 12 22 22 22 11 00 11 22 22 12 12 22 22 00 22 12 22 22 11 12 11 22 22 11 12 22 12 11 22 22 12 22 22 11 11 11 11 22 22 22 22 11 22 12 22 11 11 12 12 12 11 12 22 11 11 22 22 11 11 22 11 12 12 12 12 11 12 12 22 12 11 22 22 00 11 22 11 12 22 11 00 11 12 22 11 12 22 11 12 11 11 12 11 11 22 12 12 11 22 11 11 12 12 12 12 11 11 22 11 12 12 11 22 22 12 11 12 22 11 12 12 22 22 12 11 11 12 12 22 12 12 12 11 12 11 22 11 11 22 22 12 12 12 12 12 12 12 22 22 11 11 11 11 12 22 22 22 22 22 11 11 22 12 12 11 11 22 11 11 11 22 22 11 12 22 11 11 12 12 22 22 11 12 22 12 12 11 12 11 00 11 11 11 12 22 12 22 12 22 11 22 12 11 11 22 22 00 12 12 12 22 11 22 12 12 22 22 22 00 12 12 11 22 12 11 12 12 11 22 22 22 12 12 11 12 12 11 12 22 11 11 11 22 11 12 12 22 11 22 12 22 12 12 11 11 12 11 22 11 22 11 12 22 12 11 11 11 11 11 11 12 22 12 11 00 12 12 11 22 22 00 22 00 12 22 12 12 12 22 12 12 22 22 12 12 22 11 12 12 12 11 11 12 11 12 11 11 12 12 11 11 12 22 22 22 11 22 11 12 12 22 22 11 22 12 11 12 11 11 22 11 22 22 12 22 12 11 22 11 11 12 12 00 22 22 11 11 12 11 11 12 12 00 22 12 12 12 12 22 12 22 00 12 11 22 11 00 22 22 22 22 22 11 11 22 12 22 22 22 12 11 22 22 11 22 22 11 12 11 11 22 11 12 12 11 22 11 22 22 11 11 22 11 11 11 11 12 22 22 11 12 11 12 11 22 11 22 12 11 11 22 12 22 12 12 12 11 22 22 22 22 22 12 11 11 00 22 22 22 11 11 22 22 11 11 22 12 22 11 12 11 22 11 11 12 12 22 22 11 11 22 12 11 22 11 22 22 22 11 22 12 12 11 11 00 11 11 12 11 11 11 11 12 11 11 11 22 12 00 12 22 22 22 12 11 11 22 12 22 12 22 12 12 11 11 22 11 22 12 12 22 22 11 22 22 12 22 11 12 11 22 00 11 12 22 12 11 11 12 22 11 12 22 12 12 11 11 11 12 12 12 22 00 12 12 11 12 22 11 22 11 12 11 22 11 11 22 12 22 12 11 12 12 12 12 22 12 11 22 12 12 22 11 11 11 11 11 22 12 22 11 11 12 22 12 11 12 12 22 11 12 00 22 11 11 11 22 22 11 12 22 12 12 11 22 22 12 22 22 11 12 12 11 11 22 11 12 11 11 11 12 22 12 12 11 12 12 12 22 22 22 12 22 12 22 22 12 11 22 11 12 12 22 12 11 22 22 12 11 00 22 22 11 22 11 22 22 11 22 22 12 12 11 12 12 22 22 12 12 12 11 12 22 12 11 12 11 12 11 11 22 12 22 11 11 11 11 11 22 11 22 12 12 00 12 22 00 11 12 11 12 22 00 22 12 22 11 00 12 22 11 12 11 11 11 22 11 12 12 11 22 00 12 12 00 12 11 22 11 11 12 12 12 11 12 22 11 12 00 22 11 11 22 22 12 11 12 22 11 22 12 22 12 12 12 22 12 12 12 11 11 11 11 22 12 11 12 22 11 11 22 12 12 22 12 12 22 11 22 12 22 22 11 12 11 22 22 22 11 11 11 22 11 11 22 12 12 11 11 22 11 22 11 11 22 11 12 00 22 11 22 00 12 22 11 12 12 11 11 12 12 22 22 11 11 22 12 12 11 12 12 11 11 11 12 12 22 22 22 22 11 22 22 12 12 22 11 11 12 12 12 12 11 12 22 22 22 11 12 22 22 12 11 11 11 22 11 12 22 11 11 22 12 22 22 12 11 22 12 12 12 11 22 11 22 11 12 00 22 12 12 12 22 22 11 22 11 22 12 11 11 22 12 12 12 22 12 22 12 00 11 00 22 22 12 11 11 12 22 12 11 12 11 12 22 12 22 11 11 22 11 12 11 12 12 11 22 22 22 11 12 11 22 11 11 11 11 11 12 11 12 22 12 12 22 22 11 22 12 11 11 22 11 11 22 11 22 22 11 11 12 12 11 22 22 22 12 11 11 11 12 12 11 12 12 11 12 12 22 11 22 11 11 11 22 11 12 22 22 11 11 22 22 12 12 11 11 00 12 11 11 11 11 12 12 12 22 11 11 11 11 12 22 11 22 22 11 11 11 12 12 11 22 12 11 11 12 12 12 22 11 12 12 22 22 22 22 12 11 11 12 11 11 22 11 11 11 22 12 11 22 11 22 11 11 11 11 22 11 11 12 11 22 12 12 12 22 22 12 22 12 12 12 11 22 11 12 11 22 12 22 22 12 22 22 12 12 12 11 11 11 22 11 22 22 11 00 12 22 11 22 11 12 22 12 12 11 00 12 22 12 22 22 11 22 12 12 12 12 12 12 11 22 12 22 12 11 11 11 22 12 22 00 22 12 11 12 11 12 12 11 12 22 22 12 12 22 12 12 22 22 12 22 22 11 11 22 22 22 11 22 12 22 11 22 11 12 11 12 22 12 12 12 12 22 22 11 12 22 12 22 22 11 12 22 22 11 12 12 22 11 11 22 12 22 12 22 12 11 22 22 12 12 00 12 12 22 11 11 12 12 12 22 22 11 22 11 22 11 22 22 11 12 12 11 12 12 22 12 22 22 12 22 22 12 11 22 11 22 12 12 12 11 00 22 11 12 22 11 12 22 22 22 12 11 00 12 22 11 22 12 11 11 22 11 12 12 11 12 12 22 11 12 22 12 11 12 12 12 12 12 12 11 11 22 12 22 12 12 11 12 12 22 11 12 22 22 12 22 12 12 12 22 12 11 22 11 11 12 11 00 11 22 12 12 12 11 22 00 12 22 11 00 22 11 12 22 12 11 22 11 22 22 11 12 22 22 22 11 12 22 11 11 12 22 11 22 12 22 11 11 11 11 12 11 00 22 11 22 11 12 12 11 12 22 12 11 12 22 00 11 12 12 11 12 11 22 22 12 11 12 12 11 22 22 11 22 22 12 22 12 22 22 12 22 22 22 11 22 11 11 12 22 22 12 11 22 11 22 11 12 11 11 12 12 11 11 12 11 12 22 22 12 12 22 12 22 12 12 22 11 12 12 11 00 11 22 12 11 22 12 11 12 11 12 11 12 11 12 12 22 11 22 11 12 00 12 22 12 11 11 22 00 22 22 22 22 22 22 22 12 12 22 12 11 11 12 11 11 12 22 11 22 11 22 11 00 12 22 12 11 12 12 11 22 11 22 12 22 11 11 12 12 22 11 22 12 11 22 22 11 22 11 11 11 12 11 22 11 22 11 11 22 11 22 11 00 11 11 22 22 11 22 11 22 22 22 12 00 22 12 22 12 11 12 11 22 12 11 22 22 11 12 12 11 22 22 12 11 12 22 11 22 12 22 12 12 22 11 00 11 12 22 11 12 22 12 22 11 11 22 11 11 12 12 12 11 12 12 12 12 22 22 00 11 12 11 22 12 22 22 11 12 12 12 11 11 12 11 11 12 22 12 22 12 12 12 22 00 12 22 11 12 22 11 11 11 11 12 12 11 12 12 12 22 22 22 12 22 22 12 22 11 11 12 22 12 22 22 11 12 00 11 22 12 22 11 22 22 12 22 12 11 11 12 11 11 11 12 11 22 11 12 22 22 11 12 11 12 11 12 11 11 22 11 11 12 12 11 11 22 12 12 11 12 22 22 22 12 12 12 22 12 11 00 12 12 12 12 22 12 22 11 12 12 12 22 12 12 22 11 11 00 12 22 22 11 11 12 11 22 11 11 11 11 11 22 22 11 11 11 11 12 22 22 11 22 11 11 00 11 22 12 11 22 11 11 11 12 11 12 22 11 11 11 12 11 22 12 00 22 12 22 22 12 12 22 12 00 22 11 11 12 12 12 11 22 11 11 22 22 22 12 12 22 22 12 11 11 11 22 11 11 12 11 12 22 12 12 22 00 22 22 12 11 22 11 12 11 22 11 11 12 11 11 22 22 11 12 12 11 12 11 22 22 12 12 22 22 11 22 22 12 22 22 11 12 22 12 12 12 12 00 11 12 00 22 00 12 12 22 12 22 11 11 11 11 22 12 12 22 12 12 22 12 22 22 12 11 00 11 22 11 12 11 12 11 22 11 11 11 11 00 11 12 22 22 12 22 22 12 22 11 12 22 11 22 22 11 11 22 22 11 12 22 11 11 22 00 12 12 12 22 12 12 11 22 00 12 22 11 22 11 11 11 12 12 12 12 12 12 12 12 11 11 12 22 12 00 00 12 22 12 12 11 12 11 11 12 11 22 11 11 22 22 12 11 11 12 11 00 22 22 11 22 11 11 12 22 22 00 12 22 12 22 11 11 12 22 12 11 11 12 11 00 12 11 11 22 22 11 11 12 11 11 12 00 22 11 11 22 11 12 22 12 22 12 11 12 12 12 12 12 12 12 12 11 11 22 11 11 22 11 12 11 12 11 12 11 12 11 11 12 00 12 12 12 12 11 12 12 12 12 11 22 12 12 12 12 11 00 12 22 00 12 11 22 22 22 12 12 22 22 00 12 12 22 22 00 12 22 12 00 22 11 11 12 11 22 22 12 12 11 11 11 22 12 00 22 22 11 12 11 12 12 12 22 12 22 22 22 11 11 22 11 12 22 22 22 22 11 22 12 12 11 11 22 11 22 12 11 11 12 12 11 12 12 00 11 22 11 22 11 12 11 11 11 12 11 11 22 22 22 11 12 22 11 11 11 00 22 00 11 12 22 11 22 11 12 22 11 11 22 12 11 12 12 11 12 12 22 11 22 22 22 11 11 12 11 22 22 11 22 12 22 12 11 22 11 11 22 22 00 12 22 11 12 11 22 22 12 11 12 22 12 22 22 12 11 22 11 11 22 12 22 11 12 11 12 22 22 12 12 12 11 12 11 22 22 12 11 12 11 22 12 22 22 22 22 22 22 11 11 12 22 12 11 12 12 12 12 11 12 11 12 11 00 12 22 22 12 12 12 12 11 12 22 22 11 12 11 12 12 11 11 12 22 12 12 22 11 22 22 22 12 22 12 00 00 11 22 11 12 22 11 12 11 11 11 22 22 12 22 11 11 12 11 11 22 22 11 00 11 12 12 12 12 12 12 12 11 11 12 12 11 11 22 12 11 22 11 22 11 22 22 12 22 00 12 12 22 22 22 11 11 11 11 22 11 12 22 12 22 22 22 12 11 22 22 00 22 11 22 12 12 12 00 11 11 11 12 22 11 12 12 12 11 12 11 11 12 11 12 22 12 00 11 12 22 00 11 11 22 11 22 12 22 12 11 11 11 12 12 12 12 00 11 12 12 22 12 22 11 12 11 00 22 12 22 12 12 22 12 12 22 11 12 11 11 11 11 00 22 11 12 12 00 00 12 11 22 12 11 11 22 11 22 22 22 22 11 12 12 11 00 22 22 11 22 12 11 11 22 12 11 11 12 22 22 22 12 22 22 12 12 12 12 22 11 22 22 12 22 12 11 11 12 22 12 22 12 22 11 11 00 12 12 22 11 11 11 12 00 11 12 12 12 22 22 22 11 11 22 12 12 22 22 12 12 12 22 11 12 11 12 11 00 12 22 12 22 11 12 11 12 11 22 11 22 12 22 22 12 22 11 22 00 12 22 22 22 22 11 11 00 11 22 12 22 12 12 12 00 22 22 11 12 11 22 22 11 12 22 12 12 12 22 12 00 12 12 22 11 22 12 11 22 11 11 12 00 11 12 12 11 11 11 12 11 22 22 22 12 12 11 12 12 22 12 11 11 12 12 22 11 00 12 22 22 22 22 12 22 22 11 11 11 22 22 11 22 22 11 12 22 11 11 12 22 00 12 12 12 22 22 11 11 22 22 22 22 12 22 12 12 11 11 22 22 22 22 11 12 11 12 11 22 12 12 12 12 11 22 22 12 22 22 00 11 11 12 22 00 22 12 11 12 11 11 11 22 12 22 12 22 11 11 11 00 11 12 12 22 12 22 12 22 12 12 11 22 11 22 00 12 22 22 12 11 11 12 11 12 22 12 12 11 22 11 11 11 22 11 22 12 22 11 12 12 22 11 11 22 00 11 11 00 22 12 12 00 12 12 12 12 12 12 11 12 11 12 11 22 00 11 11 22 12 00 11 11 22 12 22 22 11 22 11 11 22 11 22 22 22 22 00 11 12 22 12 12 22 12 12 22 22 12 12 12 11 12 00 11 11 11 11 12 11 11 12 12 12 11 12 12 12 11 12 12 22 11 11 22 12 22 12 22 00 22 11 12 11 12 22 00 12 11 22 11 11 22 12 12 12 22 11 12 12 12 22 12 22 22 11 11 22 12 12 11 12 22 12 22 12 12 22 12 12 22 22 22 11 11 11 12 12 12 11 11 12 12 00 22 00 22 22 12 22 11 12 22 00 22 12 12 12 11 11 12 00 11 11 22 12 11 11 22 22 12 11 12 22 11 11 11 00 12 12 12 12 11 22 22 12 11 11 12 00 11 11 22 12 22 12 11 11 11 12 12 12 11 11 00 12 11 12 22 11 11 11 11 12 00 11 22 11 22 22 11 11 22 22 22 22 12 11 11 12 22 22 22 12 22 12 00 11 11 12 11 12 12 22 12 12 22 22 22 12 11 11 12 22 00 11 11 11 11 11 11 22 11 12 11 11 22 11 22 12 12 11 12 12 22 11 11 22 12 12 12 12 22 12 22 22 11 12 12 11 11 12 12 11 12 22 11 12 11 12 11 12 22 12 22 22 11 00 11 22 11 12 22 22 11 12 12 11 11 11 11 22 12 12 11 11 11 11 12 12 22 00 11 12 22 12 12 12 11 12 11 12 11 11 11 12 11 22 12 12 12 11 22 22 11 12 22 11 22 22 11 11 11 12 11 12 12 11 22 22 22 12 12 11 22 12 11 00 12 22 22 22 12 22 12 22 22 12 00 22 22 12 11 11 22 12 22 22 22 22 12 12 11 12 00 12 22 22 22 00 11 11 12 11 22 22 11 22 11 12 12 11 22 12 12 22 12 22 22 11 22 22 12 11 22 12 12 00 22 22 11 22 11 12 11 11 11 11 11 12 12 22 11 12 11 11 12 22 12 00 22 12 22 11 12 12 12 22 11 22 22 22 12 12 12 11 22 12 11 22 11 11 00 12 11 11 12 11 12 22 22 11 00 11 11 22 12 11 12 12 11 12 12 22 22 22 12 11 11 22 00 12 22 22 22 12 11 22 11 12 22 11 11 12 11 22 22 22 11 22 22 11 12 22 11 22 22 22 11 12 11 12 12 22 12 22 22 12 11 22 22 11 22 11 11 22 11 22 12 11 11 12 22 11 11 11 22 22 11 12 11 12 11 11 11 12 22 22 11 11 22 12 22 11 11 22 00 22 22 11 11 12 12 11 22 22 11 12 11 12 11 12 22 11 12 22 22 12 22 00 22 00 11 12 11 12 22 22 12 22 00 22 11 11 00 22 12 11 00 22 00 12 11 00 11 12 11 22 22 12 12 11 22 22 22 22 22 12 12 12 11 11 11 12 22 12 12 11 12 11 12 12 12 22 12 12 22 11 22 12 22 00 12 22 11 12 22 12 22 22 11 22 11 11 12 12 12 12 22 11 12 12 22 11 11 11 22 12 12 12 12 12 11 11 11 12 11 11 11 11 22 22 22 11 11 12 12 12 12 11 11 11 11 11 12 22 11 12 11 11 22 22 00 12 12 22 12 12 11 11 00 11 11 11 12 22 22 22 12 12 12 12 22 12 12 22 22 11 12 11 12 11 22 22 11 22 12 00 12 12 12 11 11 12 12 11 11 22 11 22 22 11 00 11 12 22 11 12 11 12 12 22 22 22 22 22 22 00 12 11 22 12 22 12 22 22 22 22 22 11 22 11 22 22 11 11 22 11 22 12 11 12 11 11 12 11 11 00 11 11 22 11 11 22 11 11 11 11 12 11 00 12 00 00 11 11 22 11 12 12 11 12 12 22 12 11 12 12 12 12 12 11 12 11 22 22 12 22 11 00 11 12 11 12 12 11 00 12 22 11 11 22 11 11 11 22 22 22 11 12 11 00 11 12 11 00 11 11 12 22 22 11 11 12 22 22 22 00 22 22 11 22 22 22 11 11 22 12 11 22 11 11 22 12 11 12 11 22 22 22 11 11 22 11 22 12 12 11 11 22 11 22 11 12 11 00 12 11 22 11 00 12 12 12 12 22 22 00 11 12 12 11 12 00 22 22 22 12 11 22 22 11 22 22 22 22 12 11 12 11 11 11 00 12 11 22 22 12 22 12 11 11 12 22 11 12 22 22 12 12 12 11 22 22 22 11 22 00 11 22 11 22 12 12 11 12 12 11 00 11 11 22 11 22 11 12 11 11 22 12 00 12 11 12 11 11 11 11 11 11 22 00 12 22 11 12 12 22 22 12 11 22 11 11 12 12 00 22 11 22 22 22 22 11 22 22 22 11 00 11 12 11 22 22 12 12 11 12 11 11 00 12 22 11 11 12 22 11 12 22 22 12 11 11 12 11 11 22 22 12 11 22 22 12 11 12 12 11 22 12 22 12 22 22 22 12 12 12 12 22 12 00 12 22 11 11 00 12 12 11 22 00 22 12 11 00 22 11 12 12 11 12 12 22 22 11 22 12 11 11 00 11 12 11 11 12 12 11 22 22 22 12 22 11 11 11 22 11 12 12 22 12 12 22 11 22 11 11 11 22 00 12 22 12 22 22 11 12 11 12 12 11 12 11 22 11 11 12 11 12 11 12 22 12 11 12 11 22 22 00 11 12 11 22 12 22 11 11 12 11 22 12 00 22 22 12 11 11 00 12 22 12 11 12 11 22 22 11 22 11 22 11 22 11 12 12 22 00 11 22 11 22 11 11 11 00 11 11 12 22 11 22 12 22 11 11 22 22 11 22 22 11 22 22 11 11 22 22 22 22 11 11 22 22 12 12 12 11 11 11 12 11 12 12 12 12 11 11 22 11 22 11 22 11 22 11 22 22 11 11 11 22 22 11 22 11 22 11 11 12 12 22 22 00 11 22 22 11 12 11 11 11 11 22 12 11 22 12 12 12 11 22 22 12 12 11 12 11 22 12 11 22 11 11 22 00 11 22 12 11 12 22 22 00 12 12 12 22 22 12 22 22 11 12 22 12 22 11 12 22 12 11 22 11 12 11 22 22 12 12 22 00 11 12 12 22 22 12 22 12 22 22 11 11 11 12 11 22 11 12 12 12 11 11 00 00 12 11 12 12 12 12 22 11 12 11 11 22 22 22 12 12 12 11 22 22 22 22 12 12 22 22 12 22 11 22 12 11 22 11 12 11 12 22 12 22 11 22 11 00 11 22 22 00 22 22 22 12 11 22 22 22 22 22 22 12 22 12 12 11 22 22 12 12 11 11 12 22 11 12 22 11 11 12 12 22 22 11 11 11 12 11 11 22 11 11 11 22 11 12 11 22 22 22 12 22 11 11 22 12 12 11 22 12 12 12 11 12 11 22 12 22 11 12 22 12 22 22 11 12 12 22 22 11 11 11 11 12 11 12 11 12 12 12 12 22 22 12 12 12 11 11 12 11 12 11 11 11 11 00 22 12 22 12 11 11 12 11 22 12 22 11 22 11 12 12 11 22 22 22 22 22 22 11 12 00 12 12 11 12 12 11 12 11 22 22 12 22 22 12 22 11 11 11 00 11 12 12 22 12 22 11 22 22 22 12 12 22 12 12 00 11 22 12 11 22 22 12 22 12 12 12 12 12 12 12 12 00 22 11 22 11 11 11 11 11 22 22 11 11 22 12 12 11 00 11 22 12 11 22 22 22 12 22 11 11 22 12 11 12 11 12 12 12 12 11 22 12 22 12 11 12 11 11 22 22 12 11 12 22 12 22 11 12 11 22 22 22 22 22 11 22 22 22 11 11 22 11 22 22 22 11 12 22 12 11 22 22 11 12 22 12 11 11 11 22 11 22 00 12 22 22 12 22 22 22 12 22 11 12 12 22 22 11 11 22 11 11 22 11 11 22 12 22 22 12 00 22 22 11 00 12 12 22 12 22 11 11 12 11 11 12 11 22 22 11 12 22 12 12 12 12 11 11 22 12 11 12 11 22 22 12 22 11 22 11 12 22 12 12 12 12 22 12 11 22 22 12 22 12 11 12 12 22 22 11 22 22 11 11 22 11 11 11 22 22 22 11 22 22 11 11 11 11 00 22 11 22 22 11 22 11 22 11 11 11 11 11 12 11 22 22 22 11 11 11 11 12 00 22 00 22 11 11 12 22 12 12 12 11 12 11 12 11 12 12 22 12 22 12 00 12 12 12 12 11 22 22 11 11 12 11 11 11 11 22 22 12 12 22 22 12 11 12 11 22 00 22 22 22 22 00 11 22 12 12 11 12 12 12 11 22 22 11 22 12 22 22 22 22 22 22 12 22 11 22 11 11 22 22 12 11 12 22 22 00 22 22 12 12 22 12 11 12 11 22 11 22 22 12 11 00 11 11 22 12 12 22 11 22 11 22 22 12 12 00 12 12 11 22 22 11 22 11 00 22 12 11 11 12 11 11 22 11 22 11 12 11 22 12 11 00 11 12 11 11 22 22 22 12 11 22 11 11 12 22 22 22 22 12 22 11 12 22 22 12 22 11 11 22 11 12 22 12 12 22 12 22 11 22 11 11 11 11 12 22 22 12 12 11 22 11 22 11 12 12 12 12 12 22 12 22 22 22 11 22 22 11 11 11 11 11 12 12 12 11 00 11 22 11 22 22 22 11 22 22 11 12 22 12 22 11 22 12 11 22 00 12 22 12 11 22 22 22 11 22 11 22 22 22 22 12 11 12 11 11 11 11 11 12 11 22 11 22 00 12 22 11 22 22 11 22 12 22 22 11 11 12 12 11 12 11 11 11 22 11 22 11 11 11 00 22 11 12 11 12 22 11 22 22 22 22 11 22 12 12 12 22 00 11 22 22 22 11 11 22 00 22 12 11 12 11 12 12 12 00 11 22 12 22 22 12 12 11 22 22 11 11 11 11 11 11 11 12 12 11 12 22 11 12 22 00 11 12 11 11 11 12 22 22 12 12 11 22 12 22 11 11 22 12 22 11 12 11 11 22 22 22 11 11 11 22 11 22 22 22 12 11 22 22 22 22 22 00 12 12 11 22 12 22 11 22 11 22 22 11 22 12 11 22 12 12 11 00 22 11 12 11 22 12 22 22 12 00 00 11 12 12 11 12 11 22 12 11 11 11 12 11 11 22 22 22 11 22 12 22 22 22 12 22 12 22 12 12 22 11 12 22 22 22 22 12 11 22 00 11 11 22 00 00 22 12 22 22 12 11 12 12 11 22 12 11 12 12 11 12 22 12 12 22 11 22 22 11 22 12 12 11 12 12 12 22 11 11 12 12 12 22 22 22 22 12 12 22 22 22 11 22 12 22 11 22 11 11 22 12 11 22 22 12 22 22 22 22 11 12 12 00 11 11 11 22 12 22 12 12 22 12 22 22 11 22 12 22 11 22 22 22 22 22 11 22 22 12 12 12 22 22 11 22 22 11 22 11 00 11 22 11 22 11 22 12 12 22 22 12 11 12 22 12 11 12 11 12 22 11 12 22 11 12 11 11 22 22 12 11 22 12 22 22 11 12 11 11 11 22 12 11 11 12 22 22 22 22 22 00 22 12 12 12 12 12 00 22 11 11 12 11 22 22 12 11 11 22 22 12 22 00 12 22 11 12 12 11 11 11 12 22 12 11 22 22 22 11 22 11 22 12 11 12 22 11 22 22 22 12 22 22 11 22 22 11 22 11 11 22 22 11 22 11 22 11 22 22 11 22 11 22 11 12 11 11 22 12 12 12 11 12 11 12 11 22 12 12 11 22 22 22 22 22 12 12 12 12 22 11 11 22 22 22 12 11 12 12 12 00 22 22 22 22 11 12 22 12 00 22 22 11 12 22 22 22 22 12 12 00 22 11 22 22 22 11 12 22 22 11 12 22 22 11 22 11 11 11 11 11 11 11 12 22 12 12 12 22 12 12 11 22 22 12 12 12 12 12 12 22 11 12 22 11 12 11 22 11 22 11 00 12 22 12 22 12 22 12 22 12 11 22 12 22 11 12 11 11 11 00 12 12 11 22 11 22 12 22 12 12 12 11 12 22 12 00 11 22 00 12 22 00 12 11 22 11 22 12 11 11 22 12 22 12 11 22 12 12 22 22 12 12 22 22 22 22 11 12 22 00 22 12 22 12 12 11 22 11 11 11 00 22 11 22 12 12 22 12 22 12 22 22 22 12 12 22 11 12 11 12 12 11 11 12 12 22 11 00 22 12 12 12 12 12 11 11 22 22 22 12 12 12 22 22 22 12 12 12 11 12 12 12 12 22 22 11 22 22 11 12 12 11 22 22 12 11 22 22 12 12 22 11 22 22 11 12 12 11 12 11 22 11 11 22 11 11 22 12 12 22 12 22 22 22 22 11 11 22 11 22 22 22 22 11 11 12 11 12 12 11 12 11 11 12 12 22 22 00 12 12 12 12 22 11 12 12 11 12 00 12 11 12 22 11 12 22 22 11 11 11 22 11 22 22 22 22 22 11 12 22 00 12 11 22 12 12 11 22 12 12 22 12 22 22 22 11 22 11 22 22 11 11 11 11 12 00 12 00 22 11 12 22 22 22 12 22 22 12 00 12 12 11 11 12 11 22 22 22 12 22 22 11 22 11 22 11 22 11 22 12 12 11 22 11 12 11 22 00 12 12 00 12 22 11 12 22 12 11 11 11 22 12 22 11 11 11 12 11 22 12 00 11 22 12 11 22 11 11 11 11 12 11 12 12 12 22 22 22 11 12 11 11 12 22 12 12 12 22 00 11 12 12 12 11 12 12 12 12 12 12 11 22 00 11 22 12 22 22 11 12 12 12 11 22 12 12 22 22 11 11 11 22 00 11 22 12 22 11 11 11 11 12 12 11 11 22 12 12 22 22 11 22 11 11 12 22 12 12 12 12 12 12 12 11 11 11 11 11 12 12 12 12 12 22 22 12 22 12 11 12 22 22 22 12 22 11 12 11 11 11 22 11 11 12 11 11 22 12 11 22 12 22 12 11 12 22 22 22 11 22 00 22 11 12 12 11 00 12 12 22 11 12 22 11 11 11 12 11 11 22 22 11 22 22 11 22 22 12 11 22 22 00 22 12 22 11 11 11 12 12 12 11 11 22 22 12 12 11 11 22 11 12 12 11 11 12 22 22 22 11 12 22 12 12 12 22 11 11 11 12 22 12 22 22 12 11 12 11 22 11 22 12 22 12 22 22 12 12 22 12 22 22 22 22 11 11 11 12 12 22 12 12 12 12 22 11
33 12 22 12 11 11 12 11 22 11 12 11 11 11 22 12 12 11 11 11 11 12 12 12 11 11 11 22 12 12 12 12 12 22 22 22 11 11 12 22 12 12 11 12 11 12 11 11 11 22 11 11 22 22 11 22 12 22 11 12 12 22 11 11 12 22 11 12 11 11 11 11 22 12 12 22 22 11 22 22 22 11 11 22 11 11 11 11 11 11 22 22 22 11 11 11 12 11 11 22 11 12 22 11 11 11 22 11 11 22 11 22 22 12 11 11 12 22 22 12 22 22 11 12 11 22 11 12 12 12 22 11 11 12 11 11 22 11 11 22 12 12 12 11 12 12 11 22 12 22 12 12 11 12 22 22 12 11 11 22 11 22 12 22 12 22 11 22 12 12 11 22 22 12 12 22 22 12 22 11 11 12 11 12 22 12 12 11 22 22 22 22 22 11 22 22 22 11 11 11 12 12 11 22 22 12 11 22 22 12 22 22 11 22 11 11 12 11 11 22 11 11 22 22 22 12 00 12 11 12 11 22 12 22 11 00 11 22 22 11 11 22 11 22 11 22 11 22 11 11 22 11 22 11 22 11 22 12 11 22 22 12 22 12 22 22 22 00 12 22 12 12 22 11 12 12 12 12 11 22 22 11 22 11 22 11 11 11 22 12 22 12 12 12 22 12 12 11 12 22 12 22 12 22 22 11 12 12 11 22 11 12 22 12 12 11 11 22 22 11 22 22 11 22 11 22 11 11 11 11 22 11 11 22 22 22 11 22 22 22 22 11 22 22 11 22 11 11 12 00 11 11 00 11 11 11 11 22 11 11 22 11 11 11 11 22 11 11 22 22 22 22 22 11 11 22 11 22 11 12 11 11 22 12 12 12 11 22 12 12 22 22 11 12 22 12 22 11 12 22 12 12 12 22 22 22 22 12 12 12 22 11 22 22 12 11 12 12 12 12 11 12 22 22 22 11 22 22 11 12 12 22 12 12 11 11 22 12 12 12 12 12 12 00 11 12 12 12 11 11 12 22 22 11 22 12 12 12 12 11 12 22 12 12 22 22 12 12 12 12 22 22 12 11 22 12 12 11 12 12 12 22 22 11 12 22 12 11 12 12 22 22 12 22 22 22 22 11 22 22 22 22 22 11 11 11 22 22 11 12 11 22 22 22 12 11 12 12 22 11 11 22 22 12 22 22 12 11 11 11 22 12 12 11 11 11 11 12 11 12 22 22 22 12 22 22 11 22 22 22 12 22 00 11 22 11 22 12 11 12 12 12 12 22 11 22 12 12 11 12 11 12 11 12 22 12 12 11 12 11 22 12 12 11 22 11 22 22 12 22 22 22 11 22 22 11 11 12 12 22 12 11 12 22 12 11 12 11 12 22 12 12 12 22 11 22 12 11 22 11 12 12 00 22 11 22 12 11 22 22 11 12 12 12 22 11 11 11 22 22 11 11 22 11 22 11 11 22 22 22 22 22 12 12 11 12 12 11 22 22 11 11 12 11 11 22 11 11 22 22 22 22 11 22 11 22 22 22 11 11 22 11 22 11 11 11 22 22 11 22 11 22 22 22 11 22 22 11 22 11 11 22 11 11 22 11 22 11 22 11 22 22 11 22 22 11 11 11 11 11 22 11 11 22 00 22 11 00 11 22 11 22 22 22 22 11 00 11 22 11 22 22 11 22 22 11 22 11 22 11 00 11 11 22 11 11 00 22 11 11 11 00 22 11 11 11 11 22 11 22 00 11 11 22 22 11 00 22 11 11 22 11 22 11 11 11 11 11 11 11 22 22 11 11 11 11 11 22 11 11 22 22 11 11 11 00 22 22 11 11 11 11 11 11 11 11 22 11 11 22 11 11 11 22 22 22 11 22 22 22 11 11 22 12 22 22 12 12 22 12 11 12 11 22 22 12 11 11 11 22 12 22 22 11 12 22 11 11 12 22 22 22 22 11 22 22 22 11 22 22 22 11 22 11 11 22 22 22 22 22 11 11 22 22 11 11 11 22 22 11 11 22 11 11 11 22 11 11 22 11 22 11 11 22 11 22 22 11 11 22 11 22 11 22 22 11 11 22 11 11 11 11 11 22 11 22 22 22 22 11 22 22 22 11 11 11 11 11 11 22 11 11 11 22 11 11 22 22 11 11 11 22 12 11 22 11 11 11 22 22 11 11 22 22 22 22 11 11 22 22 22 11 22 22 11 12 11 12 11 22 12 11 11 12 11 11 12 12 11 11 12 22 11 12 11 22 22 11 11 11 12 22 22 11 11 22 22 12 11 12 11 11 22 11 00 22 11 11 11 22 12 22 12 22 22 11 12 11 22 11 11 00 22 11 22 22 12 11 22 11 11 11 11 11 11 12 12 12 11 12 12 12 22 22 00 12 12 12 00 22 12 12 12 11 12 11 12 11 12 12 22 22 12 11 12 11 11 22 11 22 00 22 22 22 12 11 12 11 22 12 11 11 11 22 12 11 22 22 11 22 11 11 12 12 22 22 22 12 12 12 11 12 11 00 11 12 12 12 11 11 11 11 22 12 11 22 12 11 00 22 11 11 11 12 12 22 11 12 11 22 11 22 22 12 22 00 11 12 22 12 22 22 11 22 12 22 11 22 22 11 11 22 22 12 22 12 11 22 22 11 12 12 11 11 11 22 12 12 12 22 22 00 11 22 11 11 11 12 12 12 12 22 11 12 22 12 11 22 11 22 22 12 11 22 22 12 12 22 11 22 22 12 11 11 22 22 12 12 22 22 22 22 22 22 22 22 22 11 11 22 12 22 12 22 11 11 22 12 11 12 22 12 11 12 22 22 22 12 12 11 22 12 22 12 11 22 22 11 12 12 11 11 12 12 22 22 22 22 11 22 12 22 22 22 12 11 12 12 12 11 11 12 11 11 12 22 22 12 12 11 12 11 11 11 12 22 12 22 11 22 22 12 11 22 22 22 12 12 12 12 12 22 12 22 22 22 12 22 22 22 12 22 11 22 11 22 22 12 22 12 12 12 22 00 22 12 12 11 12 11 22 11 11 12 12 11 12 22 12 00 12 22 22 22 12 22 11 11 22 12 22 11 22 12 22 22 12 12 11 11 12 11 22 22 22 11 12 22 22 11 22 11 22 11 12 11 12 12 12 22 22 12 11 12 11 12 12 12 22 11 11 12 11 12 12 22 22 11 22 22 22 11 11 12 11 12 11 22 11 12 22 11 11 12 11 12 22 12 00 22 22 12 22 12 11 12 22 11 22 11 22 22 11 22 22 22 22 11 22 11 22 12 11 22 22 12 11 11 11 11 22 22 11 22 22 11 11 22 11 22 11 22 11 11 11 22 11 22 22 22 22 22 22 11 22 11 22 11 11 22 22 22 22 00 22 11 11 22 22 12 11 22 12 11 11 12 22 12 12 12 11 22 22 11 22 22 11 22 12 22 12 22 11 11 12 11 12 22 12 22 22 12 11 22 12 12 22 11 00 12 11 12 12 22 22 00 11 11 12 12 11 12 11 11 12 11 11 12 22 12 11 11 22 11 12 12 11 12 11 22 12 11 12 12 22 11 22 11 12 11 12 11 12 12 12 22 22 22 11 11 11 22 11 11 12 22 12 12 12 12 22 12 11 22 22 11 22 12 22 12 12 11 12 22 12 22 11 11 22 12 22 12 12 12 22 12 12 11 22 22 11 12 22 11 22 22 12 11 12 12 22 12 12 22 12 11 11 12 11 22 11 11 11 22 22 22 12 12 12 12 12 11 00 00 00 12 12 12 12 22 11 12 12 12 12 22 11 12 11 22 11 11 22 22 22 11 12 22 11 22 22 12 22 11 11 12 11 11 12 22 12 12 22 12 12 12 11 11 11 12 12 12 11 11 12 11 22 12 12 11 12 12 12 22 22 12 22 12 22 22 12 22 11 22 12 11 12 22 22 11 11 12 22 22 12 12 12 12 12 11 22 00 12 12 11 11 11 12 22 11 22 22 12 22 12 11 22 11 22 22 11 11 11 22 11 11 22 22 11 22 11 11 11 11 22 11 11 11 12 11 22 11 22 11 12 12 11 12 11 11 12 12 11 22 22 11 22 22 22 12 11 22 12 12 12 11 11 11 11 12 12 11 11 11 11 11 12 12 11 11 11 11 22 12 11 12 22 12 12 12 12 11 11 00 11 12 12 11 22 11 11 12 11 22 11 22 12 22 11 12 12 11 22 00 11 11 12 22 12 22 12 22 22 12 11 12 11 12 11 22 11 11 12 11 11 11 22 11 12 11 12 00 11 12 22 22 11 12 11 11 12 22 11 11 12 22 11 22 00 12 11 12 12 22 12 11 22 11 12 22 12 12 12 22 11 22 22 11 11 11 22 11 11 22 11 22 22 11 12 11 11 11 22 12 11 22 11 11 22 22 22 12 22 11 11 22 22 11 22 11 12 11 22 12 12 12 22 12 12 22 00 11 12 22 12 12 11 11 11 12 12 22 12 22 22 12 12 22 11 22 12 22 12 12 22 22 22 22 11 11 11 22 22 12 12 12 12 11 11 22 11 22 22 11 22 11 22 11 11 11 22 22 11 22 22 22 22 22 11 22 22 11 11 22 22 11 12 12 22 12 11 12 12 12 11 22 22 22 11 12 22 12 11 22 12 11 22 12 11 11 12 12 11 12 12 22 12 11 22 11 22 22 11 00 22 22 22 11 12 12 22 11 11 00 11 22 22 22 11 11 12 12 12 12 22 11 11 11 22 22 22 22 12 11 22 22 11 22 11 22 11 11 11 11 11 22 11 22 11 11 22 11 22 11 22 22 11 12 22 22 12 12 11 12 22 11 11 11 12 22 22 22 22 22 22 12 11 11 22 11 11 22 00 11 11 11 11 12 22 12 11 22 11 11 22 11 11 22 12 11 11 11 22 11 22 12 12 00 12 11 22 11 11 12 22 11 11 12 12 12 12 12 11 00 11 22 12 12 12 12 12 22 22 11 12 12 12 22 22 22 11 22 12 22 22 22 11 22 11 22 22 11 11 11 11 22 11 22 22 22 11 11 22 11 11 11 22 22 22 22 22 11 11 22 22 11 22 11 22 22 22 11 11 12 22 12 11 22 11 11 22 12 12 12 22 12 22 22 11 22 12 12 11 22 12 12 11 22 22 12 12 11 11 11 12 22 22 12 12 12 11 11 11 22 11 22 11 22 11 22 12 12 11 22 12 22 12 11 11 22 12 12 12 11 12 12 12 22 11 11 22 11 11 11 22 22 22 12 12 11 11 11 22 22 12 12 12 11 22 11 12 22 22 12 22 12 12 12 11 11 12 11 12 22 11 22 12 00 12 11 11 22 11 22 11 00 11 11 22 12 22 11 11 11 11 22 22 22 11 22 22 11 22 22 11 11 22 11 11 11 22 22 11 22 12 12 22 11 22 11 22 12 12 12 22 11 12 12 11 12 11 11 22 22 12 22 11 22 22 22 22 12 11 11 12 12 22 22 22 22 11 22 11 11 11 11 22 12 11 11 11 12 22 11 11 12 11 22 22 12 11 11 22 22 22 22 22 11 22 11 22 22 11 11 11 11 11 11 22 11 11 22 11 12 22 12 12 12 12 11 22 12 22 12 11 11 11 22 12 11 22 11 22 22 11 11 22 22 12 12 11 12 22 12 12 22 11 12 22 12 12 11 22 22 00 11 12 22 11 12 11 11 22 22 11 11 12 11 22 11 12 12 22 12 12 12 12 12 12 11 11 12 22 12 11 12 22 11 12 11 12 11 12 12 12 22 22 22 12 12 22 22 22 12 11 11 22 11 12 00 12 22 12 11 11 12 22 11 12 12 12 22 22 12 11 12 11 12 12 12 11 12 12 22 11 22 12 22 11 11 22 22 12 11 12 12 22 22 12 12 22 11 11 12 11 12 12 12 22 22 22 22 11 12 12 22 22 22 11 11 22 22 12 12 11 12 12 12 11 22 11 22 22 11 22 22 12 12 11 12 22 12 11 12 12 12 12 22 11 11 11 11 12 22 22 11 12 22 11 12 12 12 22 22 11 11 12 11 12 11 11 22 12 22 11 11 11 11 12 12 11 12 22 12 22 12 22 22 12 22 22 22 11 11 11 12 22 12 11 12 11 22 12 22 22 22 11 22 11 11 11 11 11 22 11 11 11 11 11 22 11 11 11 22 22 11 11 22 22 11 11 11 11 22 11 22 11 22 11 11 11 22 11 22 22 11 22 11 11 11 22 22 22 11 11 22 11 22 22 22 11 22 11 22 22 12 12 12 22 11 11 22 12 11 12 12 11 12 22 12 22 11 22 22 12 12 22 11 12 22 11 12 22 11 22 22 22 11 11 11 22 11 11 11 22 11 12 12 12 12 22 12 22 12 11 12 12 22 11 22 11 22 11 11 22 11 12 11 22 12 11 22 11 11 00 22 12 12 12 11 12 11 12 22 22 22 22 22 11 11 22 22 22 22 22 11 11 11 11 11 22 11 11 22 11 22 22 11 00 11 22 22 11 11 22 22 22 11 11 22 11 11 11 22 22 11 22 11 11 22 22 11 22 22 11 11 11 11 11 22 22 11 22 11 11 22 22 11 11 11 22 22 11 11 22 22 22 11 11 22 11 11 11 22 22 22 22 11 11 11 22 11 11 22 11 11 11 11 11 22 22 11 22 22 11 11 22 22 11 00 22 22 11 22 22 11 22 22 22 22 11 11 11 22 11 22 22 00 11 22 11 11 11 11 22 00 22 22 22 22 11 22 22 11 22 11 22 11 22 11 22 11 11 11 11 11 22 11 11 11 11 11 22 11 11 11 22 11 11 22 22 11 11 11 11 22 22 22 22 12 22 22 22 12 11 00 11 22 22 11 11 11 12 11 22 11 11 22 11 11 11 12 11 12 22 11 22 11 12 11 11 11 12 11 11 12 11 22 12 22 11 11 12 22 12 11 11 12 22 22 11 22 12 12 22 22 11 11 11 11 11 11 12 22 22 22 11 11 12 11 22 22 11 22 12 12 11 22 12 11 22 11 11 11 11 11 22 22 22 11 11 22 11 22 22 11 22 22 22 11 12 12 11 12 12 00 12 11 12 11 12 12 12 22 22 22 12 11 11 12 22 11 11 11 22 22 22 11 12 22 12 00 11 22 12 12 22 11 22 22 11 12 12 12 11 11 12 12 11 12 11 00 12 22 12 22 12 11 12 12 22 12 11 11 11 11 22 22 12 22 11 22 12 22 22 11 11 12 12 12 12 12 11 12 11 00 11 11 11 22 11 12 11 11 12 11 22 12 12 11 11 00 22 11 12 12 12 12 22 22 11 12 12 22 11 11 11 22 11 12 12 11 11 12 11 22 11 12 12 22 12 12 12 12 22 11 22 11 12 11 12 11 11 11 22 12 22 22 12 22 12 12 11 22 22 22 11 11 11 11 11 22 22 12 22 12 11 12 22 11 12 22 12 12 11 12 22 22 22 11 22 22 11 12 12 22 11 12 11 22 11 22 12 11 22 22 11 11 12 12 11 11 11 12 12 11 11 11 12 11 22 11 22 22 11 12 11 11 11 11 12 12 12 12 12 11 12 11 11 11 11 12 22 22 12 12 11 12 00 11 12 12 12 22 12 11 12 11 11 12 22 11 22 12 22 12 00 11 11 12 12 22 11 22 12 11 11 12 11 12 12 22 12 12 12 11 22 11 22 12 12 12 12 11 11 22 12 12 11 12 00 11 12 12 12 11 11 12 11 22 22 12 22 22 11 11 12 11 12 12 22 22 11 12 11 22 22 22 12 11 12 11 11 11 12 22 11 11 12 11 12 12 12 11 22 11 12 22 22 11 22 12 12 22 22 11 11 12 12 11 12 12 22 11 22 12 12 12 12 12 12 22 12 12 11 22 12 12 11 12 12 11 11 11 12 11 12 12 11 22 12 12 12 12 11 11 22 12 12 11 12 12 11 22 11 22 00 22 11 12 12 11 11 11 22 11 11 11 22 11 11 12 12 11 11 11 22 22 11 11 11 12 22 22 22 11 22 11 11 00 11 11 22 11 22 11 22 12 12 12 11 22 12 12 12 12 11 22 22 11 11 22 12 11 11 12 11 12 22 12 12 11 22 12 11 22 22 22 12 12 00 22 11 12 00 12 11 12 00 12 22 12 11 22 11 22 11 22 11 12 12 12 22 12 12 22 12 22 12 00 11 12 12 12 12 11 12 22 12 11 12 12 12 12 11 12 12 12 12 22 12 11 11 22 22 22 11 12 22 22 12 22 22 11 11 11 11 11 11 12 22 22 22 22 11 12 11 11 11 11 22 22 11 22 12 22 11 11 22 12 11 11 12 22 11 12 11 11 22 22 22 11 11 12 12 11 11 11 22 12 11 11 22 11 11 11 11 11 11 12 11 12 12 12 11 12 22 12 12 22 12 22 12 12 11 22 11 11 12 22 12 11 12 12 11 12 11 12 11 22 11 22 22 12 12 12 22 12 11 11 22 12 11 11 11 22 11 22 11 11 22 22 22 00 22 12 22 11 12 12 12 11 11 12 11 12 22 12 12 11 12 12 00 12 11 22 11 11 12 11 12 22 22 22 11 22 12 11 12 22 11 22 12 12 12 22 11 12 11 11 11 11 22 11 12 11 22 22 22 11 22 11 22 11 11 12 12 22 00 22 11 22 11 22 11 12 11 22 11 12 22 11 22 12 11 22 22 12 12 11 12 12 11 22 22 11 12 22 22 11 11 12 22 11 22 11 22 11 12 11 11 12 12 12 12 11 12 12 12 22 12 12 11 22 11 11 22 22 22 11 11 11 11 11 22 22 11 22 11 12 22 12 11 11 22 22 11 22 12 11 11 12 11 11 12 22 11 12 11 12 22 11 11 22 12 11 12 22 12 12 22 22 12 22 11 11 12 22 12 12 12 12 11 00 12 11 12 12 11 12 12 22 12 11 11 11 22 22 11 11 00 12 22 22 22 12 22 11 22 12 12 22 12 22 22 22 11 11 22 22 22 11 12 11 11 22 12 12 11 11 12 22 12 11 22 12 22 22 12 22 22 12 11 11 22 11 12 12 11 22 11 11 22 11 11 22 22 12 11 12 12 12 12 11 11 11 22 22 11 22 22 22 12 11 12 22 22 12 22 12 11 12 12 11 12 12 22 12 11 12 12 22 22 12 22 12 12 11 12 11 11 22 11 12 11 12 11 22 22 22 11 11 11 11 22 11 12 11 11 11 22 12 11 12 11 12 12 11 11 11 00 11 11 11 22 12 11 22 11 22 12 12 12 12 12 22 22 12 11 12 12 22 12 11 22 12 11 22 22 22 11 22 12 22 11 22 11 22 22 11 22 12 12 12 22 11 11 11 12 11 12 12 22 22 22 11 00 11 22 22 22 22 22 22 11 00 11 22 22 11 22 11 22 22 11 22 22 11 11 22 22 11 22 22 11 11 11 11 22 22 22 22 11 22 12 22 11 11 12 11 11 11 12 12 11 12 22 22 11 12 22 11 22 22 22 12 11 22 12 12 11 11 22 00 12 11 22 11 22 22 11 22 11 12 22 12 12 22 11 12 11 11 12 11 11 22 12 12 11 22 11 11 12 12 12 22 11 11 12 11 12 12 11 22 22 12 11 12 22 11 22 12 12 22 12 12 11 12 11 12 12 22 12 11 11 11 22 11 11 22 22 11 11 12 12 12 22 11 22 22 11 12 11 11 12 12 22 12 12 12 11 11 12 11 12 11 11 12 11 11 11 22 22 11 12 22 11 11 12 11 12 22 11 22 22 11 12 11 12 11 22 11 12 12 12 22 12 22 22 22 11 22 12 11 11 22 22 22 11 22 22 22 11 22 12 11 22 22 12 22 12 12 12 12 12 11 11 12 11 12 12 22 22 12 11 12 12 11 11 22 11 11 11 22 12 12 22 12 11 22 12 12 12 12 11 11 22 11 22 11 22 11 12 12 12 12 11 11 12 11 11 11 22 12 11 00 22 22 11 22 22 11 22 00 22 22 11 22 11 22 11 11 22 22 11 22 22 11 22 11 11 11 11 11 11 22 11 11 11 22 11 11 11 22 22 22 11 22 11 22 11 22 22 11 22 11 11 22 11 11 22 11 22 22 22 22 22 11 22 11 11 22 22 22 22 22 11 11 22 11 11 22 11 00 22 12 22 12 12 22 11 22 22 11 11 22 12 22 22 22 22 12 22 11 12 22 12 12 12 12 12 12 22 22 12 22 12 11 11 11 12 22 12 22 22 11 22 11 22 22 12 12 12 11 12 11 11 22 22 12 11 22 00 22 11 22 11 12 11 11 11 22 11 12 12 22 12 11 12 22 22 22 12 12 12 11 00 12 22 22 11 11 22 22 11 11 22 12 22 11 12 12 22 11 11 12 11 22 22 11 11 22 11 12 22 11 22 22 22 11 22 12 12 11 11 12 12 11 12 11 11 12 11 12 11 11 11 12 12 22 12 22 22 22 12 12 11 22 11 22 12 22 22 22 11 12 22 11 22 22 11 22 22 11 22 22 22 22 11 22 11 22 00 11 12 12 11 11 11 22 12 11 11 22 11 11 11 11 11 11 22 22 22 22 11 11 11 11 00 11 22 11 22 11 22 11 11 22 11 22 22 11 22 22 22 22 22 22 11 22 12 12 22 11 11 11 11 11 22 12 22 11 11 12 22 12 11 12 12 22 11 12 22 22 11 11 11 22 22 12 12 22 11 22 11 22 22 12 22 22 11 11 12 11 11 22 11 11 12 11 11 12 22 12 12 11 00 22 12 22 22 12 12 12 11 22 12 12 11 22 11 11 22 12 12 11 12 22 11 11 12 12 12 11 22 11 22 22 11 22 22 11 22 11 22 12 22 22 22 11 11 11 22 22 22 11 12 11 12 11 11 22 12 22 11 11 11 11 11 22 11 22 11 11 22 11 22 12 11 11 11 22 12 11 22 22 22 11 00 22 22 11 22 11 11 11 22 11 11 11 11 22 22 22 11 00 22 11 22 11 11 12 22 22 12 22 22 12 12 22 11 11 22 22 22 22 11 22 22 11 22 11 22 22 11 22 22 11 22 22 11 11 11 11 22 22 11 11 22 11 11 12 12 22 22 11 22 22 11 22 11 22 22 11 22 11 12 22 22 11 11 11 12 11 11 22 11 12 11 12 22 11 22 11 11 22 11 22 00 22 11 22 00 11 22 12 11 11 11 11 11 11 22 22 11 11 22 12 11 12 12 12 12 12 11 12 12 12 12 12 22 12 22 12 11 12 22 11 12 12 22 12 22 11 12 22 22 12 11 12 22 12 11 11 11 11 12 11 12 22 11 11 22 22 22 22 11 11 22 12 11 22 11 22 11 22 11 12 12 22 22 12 22 22 12 11 22 12 22 22 11 11 22 22 11 12 22 22 22 22 11 11 00 22 22 12 11 11 11 22 12 11 22 11 12 12 12 22 12 12 12 12 22 11 22 12 12 12 22 22 11 12 11 22 11 11 11 11 11 11 11 22 22 11 11 22 22 11 22 11 11 11 00 11 11 22 11 22 22 11 00 11 12 12 22 22 22 22 12 11 11 22 22 12 22 12 11 12 11 11 11 22 11 11 11 11 11 11 22 22 12 11 22 22 12 12 11 12 22 11 11 11 11 12 22 11 11 22 12 12 12 11 22 22 11 22 22 11 22 12 12 11 11 12 22 12 11 12 11 11 22 11 22 12 22 11 22 22 11 12 11 12 22 11 22 11 11 11 22 12 11 22 11 22 11 11 11 11 22 11 12 12 12 22 12 11 22 12 12 22 22 11 11 22 11 22 11 11 11 22 11 22 22 11 11 22 11 22 12 12 11 11 22 11 22 22 11 11 11 22 11 22 11 22 22 12 11 11 00 11 12 11 22 22 11 22 12 22 11 22 11 11 11 11 11 22 12 11 22 11 22 22 22 11 22 22 22 12 11 12 12 11 12 22 22 12 12 22 12 12 22 22 12 22 22 11 11 22 22 22 11 22 12 22 11 22 11 12 11 12 22 12 12 12 12 22 22 11 12 22 12 22 22 11 12 22 22 11 12 12 22 11 11 22 12 22 12 22 12 11 22 22 12 12 22 12 12 22 11 11 12 12 12 22 22 11 22 11 22 11 22 22 11 12 12 11 12 12 22 12 22 22 12 22 22 12 11 22 11 22 12 12 12 11 00 22 11 12 22 11 12 22 22 22 12 11 11 12 22 11 22 12 11 11 22 11 12 12 11 12 12 22 11 12 22 12 11 12 12 12 12 12 12 11 11 22 12 22 12 12 11 12 12 22 11 12 22 22 12 22 12 12 12 22 12 11 22 11 11 12 11 22 11 22 12 12 12 11 22 00 12 22 11 12 22 11 12 22 12 11 22 11 22 22 11 12 22 22 22 11 12 22 11 11 12 22 11 22 12 22 11 11 11 11 12 11 11 22 11 22 11 12 12 11 12 22 12 11 12 12 12 11 12 12 11 12 11 22 22 12 11 12 12 11 22 22 11 22 22 12 22 12 22 22 12 22 22 22 11 22 11 11 12 22 22 12 11 22 11 22 11 12 11 11 12 12 11 11 12 11 12 22 22 12 12 22 12 22 12 12 22 11 12 12 11 00 11 22 12 11 22 12 11 12 11 12 11 12 11 12 12 22 11 22 11 12 00 12 22 12 11 11 22 00 22 22 22 22 22 22 22 12 12 22 12 11 11 12 11 11 12 22 11 22 11 22 11 12 12 22 12 11 22 11 11 22 11 22 22 22 11 11 12 22 12 12 22 12 11 22 22 11 22 11 11 12 12 12 12 12 22 12 12 22 11 22 11 00 11 12 22 12 22 22 11 22 22 22 11 22 22 11 22 11 11 12 11 22 22 11 11 22 11 22 11 22 22 12 12 12 12 22 11 22 22 22 22 11 22 11 22 11 22 22 11 12 22 12 12 11 12 22 12 11 22 12 11 11 12 11 12 12 22 12 00 11 00 11 22 22 22 22 11 22 11 11 11 11 11 11 11 11 22 11 22 11 22 22 22 00 22 22 11 22 22 11 11 11 12 12 11 11 12 22 12 22 22 22 22 22 22 22 22 11 11 12 22 12 22 22 00 12 12 11 22 12 22 11 22 22 12 22 12 11 11 11 11 11 12 12 11 22 11 12 22 22 11 12 11 12 11 12 11 11 22 11 11 22 12 12 12 22 12 12 12 11 22 22 22 12 12 11 22 12 11 22 12 22 12 12 22 22 22 11 12 12 12 00 22 11 22 11 11 11 11 22 22 11 11 12 11 22 11 11 11 11 12 12 12 12 11 12 12 22 22 22 11 22 11 11 00 11 22 12 11 22 11 11 11 12 11 12 22 11 11 11 12 11 22 12 22 22 12 22 22 12 12 22 12 12 22 11 11 11 22 11 11 00 11 11 22 22 22 12 11 22 22 11 11 11 00 22 11 11 11 11 11 22 11 22 22 11 22 22 11 11 22 11 11 11 22 11 11 22 11 11 22 22 11 11 11 11 22 11 22 22 11 22 22 22 11 22 22 22 22 22 12 11 22 12 12 12 12 00 12 12 12 12 11 11 11 22 22 12 11 11 11 11 12 12 11 12 12 22 22 12 22 22 22 11 11 11 12 12 12 11 12 11 12 12 11 11 12 12 11 12 22 22 12 22 22 22 22 11 12 22 11 12 22 11 11 12 22 11 22 22 11 12 12 11 22 11 22 22 22 22 11 22 22 22 22 11 22 11 11 11 12 12 12 12 12 12 12 11 12 12 22 22 11 11 11 11 22 12 22 12 11 12 12 12 11 22 11 11 22 12 12 12 11 11 11 11 22 22 12 22 11 12 12 22 22 11 11 12 22 22 11 12 22 22 11 11 22 11 11 00 22 11 11 22 11 22 11 22 11 11 22 11 11 11 11 22 11 11 22 22 22 11 11 22 11 11 22 22 22 11 22 11 11 22 11 11 22 11 22 11 11 11 22 11 22 11 11 11 22 11 11 11 22 11 22 11 22 22 11 22 11 11 22 11 11 11 11 22 11 11 11 22 22 22 22 22 22 22 11 11 11 22 22 22 22 22 11 22 22 11 11 11 11 22 22 11 11 11 11 11 22 11 22 22 12 11 22 11 12 12 12 22 12 22 22 22 11 11 22 11 12 22 22 22 22 11 22 12 12 11 11 22 11 22 12 11 11 12 12 11 12 12 12 11 22 11 22 11 11 11 11 11 12 11 11 22 12 22 11 12 12 11 11 11 11 12 11 11 12 22 11 22 11 11 22 11 11 22 12 11 12 12 11 12 12 22 11 22 22 22 11 11 12 11 22 22 11 22 12 22 12 11 22 11 11 22 22 00 12 22 11 12 11 22 22 12 11 12 22 12 22 22 12 11 22 11 11 22 12 22 11 12 11 12 22 22 12 12 12 11 12 11 22 22 12 11 12 11 22 12 22 22 22 22 22 22 11 12 11 12 12 22 12 12 22 12 22 22 12 12 11 12 12 22 22 11 22 12 11 11 11 12 22 12 12 11 12 12 11 11 12 22 11 12 22 11 22 12 12 12 22 11 00 00 11 22 11 22 22 11 22 11 11 11 22 22 22 22 11 11 22 11 11 22 22 11 00 11 22 22 22 22 22 11 22 11 11 11 22 11 11 22 22 11 22 11 22 11 22 22 22 22 22 22 22 22 22 22 11 11 11 11 22 11 11 22 22 22 22 22 22 11 22 22 00 22 11 22 22 11 22 22 11 11 11 11 22 11 22 11 11 11 11 11 11 22 11 22 22 22 11 11 11 22 12 11 11 22 11 22 12 22 12 11 11 11 22 12 12 12 11 11 22 12 12 12 22 11 12 11 12 12 12 22 12 11 22 22 11 12 11 11 11 11 11 12 11 22 11 12 11 11 11 12 11 22 11 11 11 12 11 22 22 22 12 11 12 11 11 12 22 22 12 22 22 11 11 12 11 11 12 12 12 12 22 12 22 22 11 22 22 12 22 12 22 22 11 22 12 11 11 22 22 12 22 11 22 11 11 00 22 11 22 11 11 11 22 22 11 12 12 12 22 22 22 12 11 22 12 12 22 22 12 12 12 22 11 12 11 12 11 12 12 22 12 22 11 12 11 11 11 22 22 12 22 12 22 11 22 11 12 11 22 22 22 22 12 12 11 11 11 22 12 22 12 12 12 22 22 22 11 22 12 22 22 12 12 22 12 22 12 22 12 11 22 11 12 11 22 12 12 22 12 11 12 11 11 12 22 12 11 11 11 12 22 22 12 22 12 11 11 12 22 12 11 11 22 11 22 11 11 11 12 12 12 22 22 22 22 12 11 11 12 12 11 12 22 12 11 22 11 11 12 22 22 22 22 12 12 22 11 11 22 22 22 22 12 22 12 12 11 12 12 12 12 22 11 11 11 12 11 11 22 12 12 22 11 22 22 12 22 22 11 11 12 12 22 12 22 12 11 22 11 12 11 22 12 22 12 22 11 11 11 11 11 11 11 22 12 22 11 22 12 11 11 22 11 22 12 22 22 22 12 11 11 11 11 12 22 12 12 11 22 11 11 11 12 11 22 22 22 12 12 11 22 00 11 22 11 11 12 12 12 11 12 00 12 11 11 12 22 11 11 22 11 00 11 22 22 11 12 12 22 22 11 11 22 11 22 22 12 22 12 11 22 11 12 22 11 11 22 11 22 22 12 12 12 11 12 22 22 11 12 12 12 22 00 11 11 11 11 12 11 11 12 12 12 11 00 12 22 11 12 11 22 11 11 22 11 12 22 22 22 22 11 12 11 12 22 00 12 11 22 11 11 22 12 12 12 22 11 12 12 12 22 12 22 22 11 11 22 12 12 11 11 22 12 22 12 12 22 11 12 22 12 22 11 11 11 12 12 12 11 11 12 12 00 22 00 22 22 12 22 11 12 22 22 22 12 12 12 11 11 12 11 11 11 22 12 11 11 22 22 12 11 22 12 11 11 11 00 11 12 12 11 12 22 22 22 11 11 22 22 12 11 22 22 22 12 11 11 11 22 11 12 11 12 22 11 22 12 22 12 11 11 11 12 12 11 22 11 22 22 11 11 00 22 22 22 11 11 11 12 22 22 22 12 22 12 22 11 12 22 11 12 11 22 11 12 22 12 22 11 00 12 22 12 12 11 11 11 11 11 11 22 11 22 11 11 11 11 22 11 11 11 11 11 22 22 11 22 22 11 22 11 22 11 22 22 11 11 22 11 11 22 11 11 11 22 11 11 11 11 11 11 22 12 22 22 11 22 00 22 11 22 12 22 11 12 12 11 11 11 11 22 22 11 11 11 11 11 22 11 22 11 12 22 22 12 22 11 12 12 11 22 11 11 12 12 11 22 22 22 22 11 22 22 11 22 22 11 22 22 11 11 11 22 11 22 11 11 22 22 22 22 11 11 22 12 11 12 22 12 22 22 22 22 12 22 22 22 22 22 22 22 11 11 22 22 12 12 12 12 12 22 11 11 11 11 22 12 22 12 11 12 12 11 12 22 11 22 11 12 12 12 22 12 11 22 22 22 22 11 22 22 11 11 22 22 12 00 22 22 11 12 12 22 11 11 11 11 11 12 22 22 12 22 11 11 11 22 22 22 22 12 12 11 12 12 22 12 11 12 22 22 22 12 12 11 22 12 11 22 11 11 12 12 11 11 12 11 12 22 22 11 22 11 11 22 12 11 12 12 11 12 12 22 12 22 22 12 11 22 11 22 22 22 12 12 11 22 11 12 22 12 11 12 11 12 22 22 12 12 22 12 22 22 11 22 22 22 11 12 11 22 11 12 12 22 22 11 12 12 12 11 22 11 11 22 12 12 22 11 12 12 12 11 11 11 22 12 12 22 11 22 11 12 12 22 22 22 11 11 22 11 22 11 11 12 22 22 12 12 11 22 11 12 22 22 11 22 11 12 11 12 00 11 11 11 22 22 22 22 12 00 11 22 11 22 22 22 11 22 00 22 11 11 00 22 11 11 22 22 22 22 11 11 11 22 11 22 22 11 11 11 22 22 22 22 22 11 22 11 11 11 11 22 22 11 11 11 11 11 11 11 22 22 11 22 22 11 22 11 22 11 22 22 11 22 11 22 22 22 11 22 11 11 22 22 22 22 22 11 11 11 22 11 11 11 22 11 11 11 22 11 11 11 11 22 11 11 11 11 22 22 22 11 22 11 22 12 12 11 22 22 22 22 11 22 11 11 11 11 11 22 11 12 22 22 12 22 22 11 00 11 11 22 12 22 22 22 12 11 22 11 22 22 11 12 22 11 11 11 11 11 12 22 11 12 12 11 12 12 11 11 11 12 12 11 11 12 12 22 22 11 12 11 11 12 12 12 11 12 12 22 22 22 22 22 22 00 11 11 00 22 22 22 22 22 22 22 22 11 22 11 22 22 11 11 22 11 22 22 11 11 11 12 22 11 11 00 11 11 22 11 11 22 11 11 11 11 22 11 00 22 00 00 11 11 12 11 22 11 11 11 22 22 11 11 12 12 12 12 12 11 12 11 22 22 12 22 11 00 11 12 11 12 12 11 11 12 22 11 11 22 11 11 11 22 22 22 11 12 11 11 11 12 11 22 11 11 12 22 22 11 11 12 22 22 22 22 22 22 11 22 22 22 11 11 22 11 11 22 11 11 22 11 11 22 11 22 22 22 11 11 22 11 22 22 12 12 11 22 11 22 11 22 12 22 11 12 22 12 00 12 12 12 12 12 22 22 11 11 22 11 22 12 22 22 22 11 11 22 22 11 22 22 22 22 12 11 22 11 12 11 12 12 11 12 22 22 22 12 11 12 12 22 11 12 22 12 22 12 11 11 12 22 22 12 22 12 11 22 11 22 12 12 11 12 12 11 00 11 11 22 11 22 11 12 11 12 22 11 12 12 11 12 11 11 12 12 11 11 12 00 22 22 11 12 12 22 22 12 11 22 11 11 11 12 00 12 12 22 22 22 12 11 22 12 12 11 00 11 12 12 22 22 12 12 11 12 11 11 12 12 22 11 11 12 22 11 12 22 22 12 11 11 12 11 11 12 22 11 11 22 12 22 11 12 12 11 22 12 22 11 22 12 22 12 12 12 12 22 12 00 12 22 11 12 11 11 11 11 22 00 22 12 11 00 22 11 12 12 11 12 12 22 22 11 22 12 11 11 11 11 12 11 11 22 12 11 22 22 22 12 22 11 11 11 22 11 12 12 22 12 12 22 11 22 11 11 11 22 00 22 22 22 12 22 11 12 11 12 12 11 12 11 22 11 11 12 11 12 11 22 12 22 12 22 11 22 22 11 11 12 12 12 12 00 11 12 22 12 22 12 00 12 11 22 11 12 12 12 22 12 11 12 11 22 22 12 22 11 12 11 22 11 11 11 22 00 11 22 11 22 11 00 11 00 11 11 22 22 11 22 22 12 11 11 22 22 11 22 22 11 22 22 11 11 22 22 22 22 11 11 22 22 12 12 12 11 11 11 12 11 12 12 12 12 11 11 22 11 22 11 22 11 22 11 22 22 11 11 11 22 22 11 22 11 22 11 11 12 12 12 22 00 11 22 22 12 12 11 12 11 12 22 12 11 22 11 12 12 11 22 12 12 12 11 12 12 12 22 22 22 12 12 22 11 12 12 22 11 22 12 22 12 22 22 12 11 12 12 22 22 12 22 12 11 22 11 12 22 12 11 22 11 11 11 22 22 12 12 22 00 12 12 12 22 22 11 12 22 22 22 11 11 11 11 11 22 11 11 22 22 11 11 22 00 11 11 11 22 22 22 22 11 22 11 11 22 22 22 22 11 22 11 12 22 22 12 12 12 22 22 22 22 11 22 22 11 22 11 11 11 11 22 11 00 11 22 11 00 11 22 22 00 22 22 22 22 11 22 22 00 22 22 22 22 22 22 11 11 22 22 22 22 11 11 11 22 11 22 22 11 11 11 11 22 22 11 11 11 11 11 11 22 11 11 11 22 11 11 12 22 22 12 12 22 12 11 22 22 12 11 12 12 12 11 11 12 12 22 12 12 12 12 22 12 22 12 11 12 12 22 12 11 11 11 12 12 11 12 12 12 12 12 22 22 12 12 12 12 11 11 11 11 11 11 11 11 12 00 22 12 12 12 11 11 22 11 22 12 22 11 12 11 22 12 11 22 22 12 22 22 22 11 22 22 12 12 12 22 12 12 12 12 22 22 12 22 22 12 12 11 11 11 00 11 12 12 22 12 22 11 22 22 22 12 12 22 12 12 00 11 22 12 11 22 22 12 22 12 22 12 12 11 12 12 12 00 22 11 12 12 11 11 11 11 22 22 11 11 22 12 12 11 11 11 22 12 11 22 22 12 22 22 12 11 22 22 11 12 12 11 12 22 12 12 22 22 22 12 11 12 11 11 22 12 22 11 22 22 22 22 11 22 12 12 12 22 12 22 12 22 22 22 12 12 12 11 12 12 22 11 11 22 12 11 22 22 11 22 22 12 12 12 11 22 11 22 11 12 22 12 12 22 22 22 11 22 11 12 22 22 12 11 12 12 11 11 22 11 11 22 12 22 22 11 00 22 22 12 12 12 11 12 22 22 12 12 12 11 12 12 11 22 22 12 11 22 22 12 11 22 11 11 22 11 11 22 11 22 22 11 22 11 12 00 11 22 11 22 12 12 22 11 11 22 00 12 12 12 11 12 22 22 22 11 12 22 12 12 12 11 11 12 12 12 12 12 22 22 11 12 11 12 12 22 11 22 12 11 22 11 22 11 11 11 11 11 22 11 22 22 22 11 11 11 11 22 12 22 22 22 11 11 11 22 11 22 11 11 11 11 11 11 11 22 22 12 22 12 22 12 11 11 22 11 22 22 12 12 22 11 11 12 11 12 22 12 22 22 22 12 11 12 11 22 00 22 22 22 22 11 11 22 11 22 11 11 12 12 12 22 12 11 22 22 22 22 12 12 22 12 11 12 11 22 11 12 22 12 22 12 12 22 22 00 22 22 11 11 22 22 11 11 11 22 11 22 22 11 11 11 11 11 12 11 12 22 11 12 11 22 22 12 22 00 11 22 12 22 12 11 22 11 00 22 12 12 11 11 12 11 22 12 22 12 11 11 22 11 11 00 11 11 11 11 22 22 22 22 11 22 12 11 12 22 22 22 22 12 22 11 11 22 22 11 22 11 11 22 11 11 22 22 22 22 11 22 11 22 11 11 11 11 22 22 22 22 11 11 22 11 22 11 22 22 22 22 22 22 11 22 22 22 11 22 22 11 00 11 11 11 22 22 22 11 00 11 22 11 22 22 22 11 22 22 11 11 22 11 22 11 22 22 11 22 00 11 22 22 11 22 22 22 11 22 11 22 22 22 22 22 11 22 11 11 11 11 11 22 11 22 11 22 22 22 22 11 22 22 11 22 11 22 22 11 11 11 11 11 11 11 11 11 22 11 22 11 11 11 00 22 11 22 11 11 22 11 22 00 22 22 11 22 22 11 11 22 00 11 22 22 22 11 11 22 22 22 11 11 11 11 22 11 11 11 11 22 11 22 22 22 22 11 22 22 11 11 11 11 11 11 11 12 12 11 12 22 11 12 22 00 12 22 12 12 12 12 12 22 11 12 11 22 12 22 11 12 22 11 22 22 22 11 22 11 22 22 11 22 22 11 11 11 22 22 22 22 22 11 11 22 22 00 22 22 22 22 11 22 11 22 11 22 22 22 22 22 11 11 11 22 22 00 22 11 11 11 11 22 11 22 22 00 22 11 11 11 22 22 11 22 11 11 11 11 22 11 11 22 22 22 00 22 22 22 22 22 22 22 11 22 22 22 22 11 11 22 22 22 22 11 11 22 00 11 11 22 22 11 22 11 22 22 11 11 11 11 11 22 22 11 22 22 11 11 22 22 22 22 11 22 22 11 22 11 11 11 12 12 12 12 11 11 11 11 12 22 22 22 12 12 12 00 22 22 11 12 11 22 11 12 11 11 22 11 11 22 22 12 22 22 22 22 11 12 12 22 11 12 12 12 12 12 12 12 22 11 22 22 11 22 11 22 11 22 22 22 22 22 11 22 22 22 12 11 22 22 11 12 12 11 22 11 00 11 22 11 22 11 22 11 12 12 22 12 11 22 12 22 11 12 11 22 22 11 22 12 12 12 11 11 11 22 11 11 22 11 22 22 11 22 11 11 11 12 22 11 00 22 12 22 22 12 12 12 22 11 11 12 11 12 11 22 11 11 12 11 22 22 12 11 11 22 22 12 22 12 12 22 11 12 12 11 11 11 12 22 12 11 22 22 22 11 22 11 22 12 11 12 22 11 22 22 22 12 22 22 11 22 22 11 22 11 11 22 22 11 22 11 22 11 22 22 11 22 11 22 11 12 11 11 22 12 12 12 11 12 11 12 11 00 12 12 11 22 22 22 22 22 12 12 12 12 22 11 11 22 22 22 12 11 12 12 12 11 22 22 22 22 11 12 22 12 00 22 22 11 12 22 22 22 22 12 12 22 22 11 22 22 22 11 12 22 22 11 12 22 22 11 22 12 12 11 11 11 11 11 22 22 12 12 12 22 12 12 11 22 22 12 12 12 12 12 12 22 11 12 22 11 12 11 22 11 22 11 00 12 22 12 22 12 22 12 22 11 11 22 11 22 11 11 11 11 11 00 11 11 11 22 11 22 11 22 11 22 22 11 22 22 22 00 11 22 00 22 22 00 22 11 22 11 22 22 11 11 22 22 22 22 11 22 22 11 22 22 11 22 22 22 22 22 11 22 22 00 22 11 22 22 22 11 22 11 11 11 00 22 11 22 22 11 22 11 22 22 22 22 22 22 12 22 11 12 12 11 12 11 12 22 12 22 11 11 12 11 11 22 11 22 11 11 22 22 22 22 22 22 00 22 00 11 22 11 22 22 11 22 22 22 22 11 22 22 11 22 11 11 22 22 11 11 22 22 12 12 22 11 22 22 11 12 12 11 12 11 22 11 11 22 11 11 22 12 12 22 12 22 22 22 22 11 11 00 11 22 22 22 22 11 11 22 11 22 22 11 12 11 11 12 12 12 22 00 12 12 12 12 22 11 12 12 11 12 00 12 11 12 22 11 12 22 12 12 11 11 22 11 22 22 12 22 22 11 11 22 11 12 11 22 12 12 11 22 12 12 22 12 22 22 22 11 22 11 22 22 11 11 11 11 12 11 22 22 12 12 12 22 22 22 12 22 22 12 12 12 12 11 11 12 11 22 22 22 12 22 22 11 22 11 22 11 22 11 22 22 11 11 22 11 22 11 12 12 12 12 00 11 12 11 11 22 11 11 11 11 22 22 22 11 11 11 11 11 22 22 00 11 22 22 11 22 11 11 11 11 11 11 22 11 11 22 22 22 11 22 11 11 22 22 22 22 22 22 22 11 11 22 22 11 22 11 11 22 11 11 12 22 22 11 22 12 12 12 11 12 12 12 12 22 12 12 22 22 12 11 12 12 11 11 22 22 22 11 11 11 11 12 12 11 11 22 12 12 22 22 11 22 11 11 12 22 12 12 12 12 12 12 12 11 11 11 12 12 12 12 22 12 11 22 22 11 12 11 11 12 22 22 22 12 22 11 12 11 11 11 22 11 12 22 12 12 22 12 12 12 12 12 12 11 12 22 22 22 11 22 12 22 11 11 22 11 11 12 22 12 11 11 22 11 11 11 12 11 11 12 22 11 12 22 11 22 22 12 12 22 22 00 12 22 22 11 11 12 12 22 12 11 11 12 22 11 22 11 11 22 12 11 12 22 12 22 22 12 12 11 11 12 12 11 11 22 11 11 11 22 22 11 22 22 11 11 11 11 22 11 22 12 12 12 22 22 12 12 22 12 22 22 22 22 11 11 11 12 12 22 12 12 12 12 22 11
[truncated: 1,431,292 more chars]
