# Supplementary material for: Identification of Null Alleles and Deletions from SNP Genotypes for an Intercross Between Domestic and Wild Chickens
Source: G3 (Bethesda). 2013 Aug 1;3(8):1253–60. doi: 10.1534/g3.113.006643 (PMC3737165; doi:10.1534/g3.113.006643)
Supplement: Supporting Information [file supp_g3.113.006643_FileS1.zip › FileS1/intensity_data_region_2.txt]

Marker Id X_raw Y_raw
rs13933527 55 31515 2919
rs13933527 34 26464 2153
rs13933527 56 25579 1733
rs13933527 89 21788 25245
rs13933527 60 14041 17320
rs13933527 78 16818 22237
rs13933527 33 21225 24639
rs13933527 90 29761 2979
rs13933527 35 28939 2404
rs13933527 67 28028 2201
rs13933527 49 19496 21462
rs13933527 58 18970 20300
rs13933527 57 14293 14564
rs13933527 42 15971 16736
rs13933527 50 14690 19114
rs13933527 70 15943 17925
rs13933527 65 19074 1296
rs13933527 73 18410 22157
rs13933527 51 23120 23218
rs13933527 32 20521 1839
rs13933527 69 20080 20437
rs13933527 31 15017 17730
rs13933566 55 17045 1835
rs13933566 34 16162 1507
rs13933566 56 9054 9193
rs13933566 89 2098 16540
rs13933566 60 8317 1623
rs13933566 78 1325 13829
rs13933566 33 1534 16662
rs13933566 90 16945 2176
rs13933566 35 17342 1471
rs13933566 67 9945 10971
rs13933566 49 1873 13985
rs13933566 58 1537 12853
rs13933566 57 9152 1233
rs13933566 42 1501 10131
rs13933566 50 8311 1330
rs13933566 70 1727 11010
rs13933566 65 12152 844
rs13933566 73 10114 1841
rs13933566 51 1874 15940
rs13933566 32 7078 8145
rs13933566 69 1890 12790
rs13933566 31 9440 1614
rs13933587 55 19938 2100
rs13933587 34 18474 1614
rs13933587 56 17520 1389
rs13933587 89 14597 20604
rs13933587 60 9071 13574
rs13933587 78 11173 17584
rs13933587 33 14882 19559
rs13933587 90 19334 2436
rs13933587 35 19088 1762
rs13933587 67 19491 1900
rs13933587 49 13285 17277
rs13933587 58 13937 16339
rs13933587 57 9308 11653
rs13933587 42 10257 12937
rs13933587 50 9070 15575
rs13933587 70 10421 13692
rs13933587 65 13627 1056
rs13933587 73 11567 18595
rs13933587 51 15630 19369
rs13933587 32 13678 1326
rs13933587 69 12849 16459
rs13933587 31 10292 14451
rs15410595 55 2355 29951
rs15410595 34 2281 20445
rs15410595 56 1975 19551
rs15410595 89 2985 33278
rs15410595 60 1470 20763
rs15410595 78 2163 28499
rs15410595 33 2043 30854
rs15410595 90 2362 32989
rs15410595 35 2337 22786
rs15410595 67 2340 24157
rs15410595 49 2738 27913
rs15410595 58 1895 25411
rs15410595 57 1887 17822
rs15410595 42 1973 20750
rs15410595 50 1933 24791
rs15410595 70 1991 22024
rs15410595 65 1695 12942
rs15410595 73 2373 29526
rs15410595 51 2525 30241
rs15410595 32 1350 18642
rs15410595 69 2771 26042
rs15410595 31 1676 21971
rs13778102 55 1921 18910
rs13778102 34 1728 13855
rs13778102 56 1598 12585
rs13778102 89 2288 21626
rs13778102 60 1568 14558
rs13778102 78 1734 17953
rs13778102 33 1950 21258
rs13778102 90 1778 20226
rs13778102 35 1694 14564
rs13778102 67 1817 15209
rs13778102 49 1943 17771
rs13778102 58 1855 17022
rs13778102 57 1528 11744
rs13778102 42 1552 13329
rs13778102 50 1390 15567
rs13778102 70 1621 14233
rs13778102 65 1244 8263
rs13778102 73 1919 18104
rs13778102 51 1842 19603
rs13778102 32 1252 12266
rs13778102 69 1999 16224
rs13778102 31 1567 14485
