# Supplementary material for: Identification of Null Alleles and Deletions from SNP Genotypes for an Intercross Between Domestic and Wild Chickens
Source: G3 (Bethesda). 2013 Aug 1;3(8):1253–60. doi: 10.1534/g3.113.006643 (PMC3737165; doi:10.1534/g3.113.006643)
Supplement: Supporting Information [file supp_g3.113.006643_FileS1.zip › FileS1/intensity_data_region_3.txt]

Marker Id X_raw Y_raw
rs16004271 55 1338 1563
rs16004271 34 29425 1364
rs16004271 56 880 877
rs16004271 89 1692 2156
rs16004271 60 24214 1532
rs16004271 78 1317 1567
rs16004271 33 1286 1582
rs16004271 90 34665 2128
rs16004271 35 1319 1391
rs16004271 67 30973 1782
rs16004271 49 34047 1814
rs16004271 58 1149 1271
rs16004271 57 27029 1247
rs16004271 42 27668 1641
rs16004271 50 902 1283
rs16004271 70 1268 1593
rs16004271 65 21506 852
rs16004271 73 31821 2009
rs16004271 51 38796 1912
rs16004271 32 23087 1207
rs16004271 69 1483 1525
rs16004271 31 1157 1306
rs16756342 55 1368 1508
rs16756342 34 6439 1415
rs16756342 56 1298 805
rs16756342 89 1963 1754
rs16756342 60 5541 1430
rs16756342 78 1500 1166
rs16756342 33 1525 1366
rs16756342 90 6441 2057
rs16756342 35 1337 1074
rs16756342 67 6826 1698
rs16756342 49 7726 1618
rs16756342 58 1551 1317
rs16756342 57 5638 1093
rs16756342 42 5826 1476
rs16756342 50 1108 904
rs16756342 70 1507 1352
rs16756342 65 4498 799
rs16756342 73 6837 1504
rs16756342 51 8468 1905
rs16756342 32 4625 1181
rs16756342 69 1676 1328
rs16756342 31 1278 1031
rs14702026 55 1322 1730
rs14702026 34 27316 9151
rs14702026 56 1108 1071
rs14702026 89 1629 2167
rs14702026 60 23569 6980
rs14702026 78 1233 1855
rs14702026 33 1178 1916
rs14702026 90 34393 8779
rs14702026 35 1155 1512
rs14702026 67 30493 9871
rs14702026 49 34230 7477
rs14702026 58 1283 1621
rs14702026 57 26116 5565
rs14702026 42 27429 4909
rs14702026 50 908 1418
rs14702026 70 1288 1537
rs14702026 65 19572 5734
rs14702026 73 31323 7163
rs14702026 51 35847 8291
rs14702026 32 21860 4928
rs14702026 69 1684 1625
rs14702026 31 1113 1470
