# Supplementary material for: Identification of Null Alleles and Deletions from SNP Genotypes for an Intercross Between Domestic and Wild Chickens
Source: G3 (Bethesda). 2013 Aug 1;3(8):1253–60. doi: 10.1534/g3.113.006643 (PMC3737165; doi:10.1534/g3.113.006643)
Supplement: Supporting Information [file supp_g3.113.006643_FileS1.zip › FileS1/intensity_data_region_4.txt]

Marker Id X_raw Y_raw
Gga_rs16229541 55 17329 17785
Gga_rs16229541 34 15324 12592
Gga_rs16229541 56 14169 11346
Gga_rs16229541 89 27777 3878
Gga_rs16229541 60 17822 2652
Gga_rs16229541 78 13383 16174
Gga_rs16229541 33 17438 17916
Gga_rs16229541 90 1912 27023
Gga_rs16229541 35 15712 13770
Gga_rs16229541 67 24980 3032
Gga_rs16229541 49 24545 3259
Gga_rs16229541 58 17135 15773
Gga_rs16229541 57 13066 10933
Gga_rs16229541 42 19823 2534
Gga_rs16229541 50 12424 13806
Gga_rs16229541 70 13627 12942
Gga_rs16229541 65 1197 11127
Gga_rs16229541 73 16157 16955
Gga_rs16229541 51 19100 17353
Gga_rs16229541 32 16000 2374
Gga_rs16229541 69 24835 2986
Gga_rs16229541 31 13816 13798
GGaluGA210248 55 16565 19148
GGaluGA210248 34 13722 13588
GGaluGA210248 56 14283 11311
GGaluGA210248 89 2565 29742
GGaluGA210248 60 1606 20271
GGaluGA210248 78 13247 16580
GGaluGA210248 33 17435 17574
GGaluGA210248 90 24898 2358
GGaluGA210248 35 16271 13691
GGaluGA210248 67 2049 21077
GGaluGA210248 49 2020 24636
GGaluGA210248 58 17659 15810
GGaluGA210248 57 12970 10046
GGaluGA210248 42 1863 18971
GGaluGA210248 50 11931 15197
GGaluGA210248 70 14152 13297
GGaluGA210248 65 15493 979
GGaluGA210248 73 14891 16335
GGaluGA210248 51 17621 19307
GGaluGA210248 32 1504 17033
GGaluGA210248 69 2133 22721
GGaluGA210248 31 13923 13433
GGaluGA210 55 19670 15955
GGaluGA210 34 16341 10893
GGaluGA210 56 15616 11415
GGaluGA210 89 1894 31155
GGaluGA210 60 1097 18655
GGaluGA210 78 15478 16149
GGaluGA210 33 18164 22075
GGaluGA210 90 27135 2419
GGaluGA210 35 17007 16095
GGaluGA210 67 1451 20021
GGaluGA210 49 1604 27432
GGaluGA210 58 19179 15404
GGaluGA210 57 14843 10319
GGaluGA210 42 1244 18581
GGaluGA210 50 14296 12761
GGaluGA210 70 14770 12705
GGaluGA210 65 18277 997
GGaluGA210 73 17126 15949
GGaluGA210 51 21763 16174
GGaluGA210 32 1032 17251
GGaluGA210 69 1461 21786
GGaluGA210 31 14438 16404
