# Supplementary material for: Identification of Null Alleles and Deletions from SNP Genotypes for an Intercross Between Domestic and Wild Chickens
Source: G3 (Bethesda). 2013 Aug 1;3(8):1253–60. doi: 10.1534/g3.113.006643 (PMC3737165; doi:10.1534/g3.113.006643)
Supplement: Supporting Information [file supp_g3.113.006643_FileS1.zip › FileS1/pedigree.txt]

23
89 0  0  1  1  
90 0  0  2  2
89 0  0  1  1
91 0  0  2  2
31 89 90 1
32 89 91 2
33 31 32 1
34 31 32 2
35 31 32 1
36 31 32 1
37 31 32 1
38 31 32 2
39 31 32 1
40 31 32 1
41 31 32 2
42 31 32 2
43 31 32 2
44 31 32 2
45 31 32 2
46 31 32 1
47 31 32 1
48 31 32 2
49 31 32 2
50 31 32 1
51 31 32 2
52 31 32 2
53 31 32 2
54 31 32 1
55 31 32 1
25
89 0  0  1  1
92 0  0  2  2
89 0  0  1  1
90 0  0  2  2
56 89 92 1
57 89 90 2
58 56 57 1
59 56 57 2
60 56 57 2
61 56 57 1
62 56 57 2
63 56 57 1
64 56 57 1
65 56 57 2
66 56 57 1
67 56 57 2
68 56 57 2
69 56 57 1
70 56 57 1
71 56 57 1
72 56 57 1
73 56 57 2
74 56 57 2
75 56 57 1
76 56 57 2
77 56 57 1
78 56 57 1
79 56 57 2
80 56 57 2
81 56 57 1
95 56 57 2
